# Supplementary material for: Analysis of the Yeast Peptidome and Comparison with the Human Peptidome
Source: PLoS One. 2016 Sep 29;11(9):e0163312. doi: 10.1371/journal.pone.0163312 (PMC5042401; doi:10.1371/journal.pone.0163312)
Supplement: S1 Table — Information includes peptide sequence, mass, flanking residues, and name of gene and protein. (XLSX) [file pone.0163312.s005.xlsx]

## Sheet: Sheet1
Table S1 - Peptides identified in yeast		* indicates end of protein; *m indicated N-terminal Met; ^ indicates a known cleavage site
		Upstream site			Theor
Gene Name	Precursor	P1	Peptide sequence	P1'	Mass
ACB1	Acyl-CoA-binding protein	*m	VSQLFEEKAKAVNELPTKPSTDEL	l	2672.39
ACB1	Acyl-CoA-binding protein	*m	VSQLFEEKAKAVNELPTKPSTDELLE	l	2914.52
ACS2	Acetyl-coA synthetase	*m	TIKEHKVVYEAHNVK	a	1793.98
ADH1	Alcohol dehydrogenase	l	GIDGGEGKEELFRSIGGEV	f	1947.95
ADH1	Alcohol dehydrogenase	l	GIDGGEGKEELFRSIGGE	v	1848.89
ADH1	Alcohol dehydrogenase	l	STLPEIYEKM	e	1209.6
ADH1	Alcohol dehydrogenase	l	STLPEIYEK	m	1078.55
ADH1	Alcohol dehydrogenase	n	GTTVLVGMPAGAK	c	1200.65
ADH1	Alcohol dehydrogenase	r	GLVKSPIKVVG	l	1095.7
ADH1	Alcohol dehydrogenase	r	GLVKSPIKV	v	939.612
ADH1	Alcohol dehydrogenase	w	KIGDYAGIK	w	963.539
ADK1	Adenylate kinase	w	AGVDASQPPATVWADILNKLGKD	*	2365.23
AHP1	Thiol-specific peroxiredoxin	*m	Ac-SDLVNKKFPAGDYKFQY	i	2061.02
AHP1	Thiol-specific peroxiredoxin	*m	Ac-SDLVNKKFPAGDYKF	q	1769.9
APE1	Vacuolar aminopeptidase 1	l	SEKSNWQDSIGEDGGKF	y	1882.83
APE3	Vacuolar aminopeptidase Y	e	SEKLQDKIKV	d	1186.69
APE3	Vacuolar aminopeptidase Y	e	SEKLQDKIKVD	d	1301.72
APE3	Vacuolar aminopeptidase Y	e	SNLAGKF	g	735.391
APE3	Vacuolar aminopeptidase Y	l	SPPVDGFVGK	l	1001.52
APE3	Vacuolar aminopeptidase Y	q	NIIADTKHGDPDNIVA	l	1691.85
APE3	Vacuolar aminopeptidase Y	q	NIIADTKHGDPDNI	v	1521.74
APE3	Vacuolar aminopeptidase Y	y	DANNKENPKGSEELK	n	1671.81
ATP2	Beta subunit of the F1 sector of mitochondrial F1F0 ATP synthase	f	YMoxVGGIEDVVAKAEKLAAEAN	*	2193.1
ATP2	Beta subunit of the F1 sector of mitochondrial F1F0 ATP synthase	f	YMVGGIEDVVAKAEKLAAEAN	*	2177.1
ATP2	Beta subunit of the F1 sector of mitochondrial F1F0 ATP synthase	f	YMVGGIEDVVAKAEKLAAEA	n	2063.06
ATP2	Beta subunit of the F1 sector of mitochondrial F1F0 ATP synthase	y	MVGGIEDVVAKAEKLAAEAN	*	2014.04
ATP2	Beta subunit of the F1 sector of mitochondrial F1F0 ATP synthase	y	MVGGIEDVVAKAEKLAAEA	n	1900
CDC19	Pyruvate kinase	*m	Ac-SRLERLTS	l	1002.55
CDC19	Pyruvate kinase	*m	Ac-SRLERLTSL	n	1115.63
CDC19	Pyruvate kinase	*m	Ac-SRLERLTSLNVVAGSDLRR	t	2183.21
CDC19	Pyruvate kinase	l	IAKSNLAGKPV	i	1096.66
CDC19	Pyruvate kinase	m	VARGDLGIEIPAPE	v	1435.77
CDC19	Pyruvate kinase	t	SIIGTIGPK	t	884.533
CMD1	Calmodulin	l	TSIGEKLTDAEVDDMLREVSDGSGEINIQQ	f	3248.54
CPS1	Vacuolar carboxypeptidase yscS	l	LRELEPAPLSPSSGPV	w	1647.88
CPS1	Vacuolar carboxypeptidase yscS	t	QAVDIINGGVKA	n	1183.66
EGD2	Alpha subunit of the heteromeric nascent polypeptide-associated complex (NAC)	*m	Ac-SAIPENANVTVLNKNEKK	a	2010.07
EGD2	Alpha subunit of the heteromeric nascent polypeptide-associated complex (NAC)	q	QTNVSKNQAIKA	l	1300.71
ENO1	Enolase I	d	DLTVTNPK	r	886.476
ENO1	Enolase I	d	DLTVTNPKRIA	t	1226.7
ENO1	Enolase I	e	EELGDNAVFAGENFHHGDKL	*	2198
ENO1	Enolase I	l	LRIEEELGDNAVFAGENFHHGDKL	*	2709.31
ENO2	Enolase II	*m	AVSKVYA	r	736.412
ENO2	Enolase II	a	EEALDLIVDAIKA	a	1398.76
ENO2	Enolase II	a	GHDGKVKIGLD	c	1137.61
ENO2	Enolase II	a	GIQIVADDLTVTNPAR	i	1681.9
ENO2	Enolase II	a	NLDVKDQKAVDDFLLSLDGTANKSKLGANA	i	3159.64
ENO2	Enolase II	a	NLDVKDQKAVDDF	l	1505.74
ENO2	Enolase II	a	TAIEKKAADAL	l	1129.63
ENO2	Enolase II	a	TAIEKKAADALLLKV	n	1582.97
ENO2	Enolase II	d	DLTVTNPARI	a	1098.63
ENO2	Enolase II	d	DLTVTNPARIA	t	1169.64
ENO2	Enolase II	d	GTANKSKLGAN	a	1059.57
ENO2	Enolase II	e	ALDLIVDAIKA	a	1140.68
ENO2	Enolase II	e	EELGDKAVYAGENFHHGDKL	*	2228.05
ENO2	Enolase II	e	FMIAPTGAKTF	a	1182.61
ENO2	Enolase II	e	FMIAPTGAKT	f	1035.54
ENO2	Enolase II	f	MIAPTGAKTF	a	1035.54
ENO2	Enolase II	f	VKANLDVKDQKAVDDF	l	1803.94
ENO2	Enolase II	h	LADLSKSKTSPY	v	1308.69
ENO2	Enolase II	k	AVYAGENFHHGDKL	*	1556.74
ENO2	Enolase II	k	ANLDVKDQKAVDDF	l	1576.77
ENO2	Enolase II	k	AADALLLKV	n	912.564
ENO2	Enolase II	k	AADALLLKVN	q	1026.61
ENO2	Enolase II	k	SLTKKRYGASAGNVGDEGGVAPN	i	2247.12
ENO2	Enolase II	l	ADLSKSKTSPY	v	1195.61
ENO2	Enolase II	l	LRIEEELGDKAVYAGENFHHGDKL	*	2739.36
ENO2	Enolase II	l	RTGQIKTGAPARSERL	a	1739.98
ENO2	Enolase II	l	RTGQIKTGAPARSERLAK	l	1939.11
ENO2	Enolase II	l	RTGQIKTGAPARSE	r	1470.79
ENO2	Enolase II	l	SLDGTANKSKLGAN	a	1374.71
ENO2	Enolase II	l	SLDGTANKSKLGANA	i	1445.75
ENO2	Enolase II	l	SLDGTANKSKLGA	n	1260.67
ENO2	Enolase II	l	TKKRYGASAGNVGDEGGVAPN	i	2047.01
ENO2	Enolase II	m	IAPTGAKTF	a	904.502
ENO2	Enolase II	n	QIGTLSESIK	a	1074.59
ENO2	Enolase II	n	QIGTLSESIKA	a	1145.63
ENO2	Enolase II	q	EFMIAPTGAKT	f	1164.58
ENO2	Enolase II	q	IGTLSESIK	a	946.533
ENO2	Enolase II	q	IGTLSESIKA	a	1017.57
ENO2	Enolase II	q	TAEEALDLIVDAIKA	a	1570.85
ENO2	Enolase II	r	SIVPSGASTGVHE	a	1239.61
ENO2	Enolase II	r	SVYDSRGNPTVEVE	l	1550.72
ENO2	Enolase II	s	LDGTANKSKLGA	n	1173.64
ENO2	Enolase II	t	GVELADMYHS	l	1120.49
ENO2	Enolase II	t	TEKGVFRSIVPSGASTGVHE	a	2057.05
ENO2	Enolase II	t	TEKGVFRSIVPS	g	1318.72
ERV29	Protein localized to COPII-coated vesicles	l	LVTNTGAGELSVDEKKKIY	*	2064.11
FBA1	Fructose 1,6-bisphosphate aldolase	*m	GVEQILKR	k	941.566
GAS1	Beta-1,3-glucanosyltransferase	a	DDVPAIEVVGNKF	f	1401.71
GDH1	NADP(+)-dependent glutamate dehydrogenase	f	IKVSDAMFDQGDVF	*	1570.73
GDH1	NADP(+)-dependent glutamate dehydrogenase	f	IKVSDAMoxFDQGDVF	*	1586.73
GDH1	NADP(+)-dependent glutamate dehydrogenase	f	IKVSDAMFDQGDV	f	1423.67
GDH1	NADP(+)-dependent glutamate dehydrogenase	f	IKVSDAMFDQGD	v	1324.6
GPM1	Tetrameric phosphoglycerate mutase	l	DENLKPSKPSYYLDPEAAAAGAAAVANQGKK	*	3173.6
GPM1	Tetrameric phosphoglycerate mutase	y	YLDPEAAAAGAAAVANQGKK	*	1914.98
GPM1	Tetrameric phosphoglycerate mutase	f	ELDENLKPSKPS	y	1355.69
GPM1	Tetrameric phosphoglycerate mutase	h	LEGISDADIAKL	n	1243.67
GPM1	Tetrameric phosphoglycerate mutase	k	GQQEAARAGELLKEK	k	1626.87
HOM2	Aspartic beta semi-aldehyde dehydrogenase	*m	AGKKIAGVLGATGSVGQRF	i	1816.03
HSC82	Cytoplasmic chaperone of the Hsp90 family	l	LTSGFSLEEPTSFASRINR	l	2111.06
HSP10	Mitochondrial matrix co-chaperonin	*m	Ac-STLLKSAKSIVPLMDRV	l	1899.09
HSP10	Mitochondrial matrix co-chaperonin	l	FRDAEILAKIAKD	*	1488.83
HSP12	Plasma membrane localized protein that protects membranes from desiccation	*m	Ac-SDAGRKGFGEKASEALKPD	s	2003.99
HSP12	Plasma membrane localized protein that protects membranes from desiccation	k	VQPEDNKGVFQGVHDS	a	1754.82
HSP26	Small heat shock protein	d	NDLSLFPSGFGFPR	s	1552.77
HSP26	Small heat shock protein	l	ANTPAKDSTGKEVARPNNY	a	2032
HSP26	Small heat shock protein	l	SLFPSGFGFPRS	v	1297.65
HSP26	Small heat shock protein	l	TVPKLKPQKDGKNHVK	k	1816.07
HSP26	Small heat shock protein	q	LANTPAKDSTGKEVARPNNY	a	2145.08
HSP26	Small heat shock protein	v	PVDILDHDNNY	e	1313.59
HSP26	Small heat shock protein	v	PVDILDHDNNYEL	k	1555.72
HSP26	Small heat shock protein	v	PVDILDHDNNYE	l	1442.63
HSP26	Small heat shock protein	v	SGEIPSTLNEESKDKVKV	k	1959.02
HSP82	Hsp90 chaperone	l	LTSGFSLDEPTSFASRINR	l	2097.05
INO1	Inositol 1-phosphate synthase	r	LLIGLPSQNELRFEER	l	1913.04
IPP1	Cytoplasmic inorganic pyrophosphatase	a	IDINDPLAPK	l	1094.6
MET6	Cobalamin-independent methionine synthase	l	DLPANAQAAIK	k	1110.6
MRP8	Protein of unknown function	*m	Ac-SNEIELLQKQVSELQDLVKK	q	2382.3
OM14	Integral mitochondrial outer membrane protein	a	FVSKTQDFAKV	c	1268.68
PDC1	Pyruvate decarboxylase isozyme 1	*m	Ac-SEITLGKYLFERL	k	1609.87
PDC1	Pyruvate decarboxylase isozyme 1	e	IMLPVFDAPQNLVEQAKLTAATNAKQ	*	2810.5
PDC1	Pyruvate decarboxylase isozyme 1	e	IMoxLPVFDAPQNLVEQAKLTAATNAKQ	*	2826.5
PDC1	Pyruvate decarboxylase isozyme 1	e	IMLPVFDAPQNLVEQAKL	t	2025.1
PDC1	Pyruvate decarboxylase isozyme 1	f	PAFVTPMGKGSIDEQHPRYGGVY	v	2505.21
PDC1	Pyruvate decarboxylase isozyme 1	l	ALVKDAKNPV	i	1053.62
PDC1	Pyruvate decarboxylase isozyme 1	l	LTTIADAAKGYKPV	a	1446.81
PDC1	Pyruvate decarboxylase isozyme 1	l	LQTPIDMSLKPNDAESEKEVIDT	i	2572.26
PDC1	Pyruvate decarboxylase isozyme 1	l	PVFDAPQNLVEQAKLTAATNAKQ	*	2453.29
PDC1	Pyruvate decarboxylase isozyme 1	l	QTPIDMSLKPN	d	1242.63
PDC1	Pyruvate decarboxylase isozyme 1	l	QTPIDMSLKPNDAESEK	e	1901.9
PDC1	Pyruvate decarboxylase isozyme 1	l	QTPIDMSLKPNDAESEKEVIDT	i	2459.17
PDC1	Pyruvate decarboxylase isozyme 1	l	QTPIDMSLKPNDAESEKEVID	t	2358.13
PDC1	Pyruvate decarboxylase isozyme 1	l	VEQAKLTAATNAKQ	*	1471.8
PDC1	Pyruvate decarboxylase isozyme 1	m	GKGSIDEQHPRYGGVY	v	1761.84
PDC1	Pyruvate decarboxylase isozyme 1	m	IEIMLPVFDAPQNLVEQAKLTAATNAKQ	*	3052.63
PDC1	Pyruvate decarboxylase isozyme 1	m	IEIMoxLPVFDAPQNLVEQAKLTAATNAKQ	*	3068.63
PDC1	Pyruvate decarboxylase isozyme 1	m	IEIMLPVFDAPQN	l	1485.75
PDC1	Pyruvate decarboxylase isozyme 1	y	LGLPANLVDLNVPAKL	l	1645.98
PDC5	Pyruvate decarboxylase isozyme 5	r	NATFPGVQMK	f	1091.54
PEP4	Vacuolar aspartyl protease (proteinase A)	^	GGHDVPLTNY	l	1071.5
PEP4	Vacuolar aspartyl protease (proteinase A)	a	IQQDLLDEKRF	a	1403.74
PEP4	Vacuolar aspartyl protease (proteinase A)	a	IQQDLLDEK	r	1100.57
PEP4	Vacuolar aspartyl protease (proteinase A)	f	GKFDGIL	g	748.412
PEP4	Vacuolar aspartyl protease (proteinase A)	f	GKFDGILG	l	805.433
PEP4	Vacuolar aspartyl protease (proteinase A)	^	GGHDVPLTNYLNAQY	y	1660.78
PGK1	3-phosphoglycerate kinase	*m	Ac-SLSSKLSVQDLDLKDKRVF	i	2219.22
PGK1	3-phosphoglycerate kinase	e	IGDSIFDKA	g	964.486
PGK1	3-phosphoglycerate kinase	f	AAGTKALLDEVVKSS	a	1487.82
PGK1	3-phosphoglycerate kinase	k	ELPGVAFLSEKK	*	1316.73
PGK1	3-phosphoglycerate kinase	l	LEGKELPGVAFLSEKK	*	1743.98
PGK1	3-phosphoglycerate kinase	y	SLAPVAKELQSLLGKDVT	f	1868.06
PGM2	Phosphoglucomutase	l	NFKQVLGTEEPTVRT	*	1717.9
PRC1	Vacuolar carboxypeptidase Y	q	DIDDYLNQDYVKE	a	1628.72
RPL10	60S ribosomal protein L10	f	LSKKGSLENNIREFPE	y	1859.97
RPL13A	60S ribosomal protein L13A	a	ATFPIAQPATDVEAR	a	1585.81
RPL25	Primary rRNA-binding ribosomal protein component of the large (60S) ribosomal subunit	l	TADYDALDIANRIG	y	1506.73
RPL31A	60S ribosomal protein L31A	l	VASAKGLQTVVVEEDA	*	1614.85
RPL4B	60S ribosomal protein L4B	*m	Ac-SRPQVTVHSLTGEAT	a	1623.82
RPL4B	60S ribosomal protein L4B	*m	Ac-SRPQVTVHSLTGEATAN	a	1808.9
RPL4B	60S ribosomal protein L4B	*m	Ac-SRPQVTVHSLTGEATA	n	1694.86
RPL4B	60S ribosomal protein L4B	*m	Ac-SRPQVTVHSLTGEATANALPLPAVFSAPIRPDIVH	t	3702.98
RPL4B	60S ribosomal protein L4B	*m	Ac-SRPQVTVHSLTGEATANALPLPAVFSAPIRPDIVHT	v	3804.03
RPL4B	60S ribosomal protein L4B	h	SLTGEATANALPLPAVFSAPIRPDIVHT	v	2857.53
RPL4B	60S ribosomal protein L4B	l	LQLAPGAHLGRF	v	1278.72
RPL4B	60S ribosomal protein L4B	l	TGEATANALPLPAVFSAPIRPDIVHT	v	2657.42
RPP1A	Ribosomal stalk protein P1 alpha	f	AKALDGQNLKDL	l	1284.7
RPP1A	Ribosomal stalk protein P1 alpha	f	AKALDGQNLKDLL	v	1397.79
RPP2A	Ribosomal protein P2 alpha	s	SVLSALEGK	s	902.507
RPP2B	Ribosomal protein P2 beta	l	LVQGGNAAPSAADIK	a	1410.75
RPP2B	Ribosomal protein P2 beta	l	LVQGGNAAPSAADIKA	v	1481.78
RPP2B	Ribosomal protein P2 beta	n	ELLSSLEGKGSLEE	i	1489.75
RPS15	40S ribosomal protein S15	f	SITYTPVRHGRAGATTSRF	i	2077.08
RPS19A	40S ribosomal protein S19A	*m	PGVSVRDVAAQDFINA	y	1657.84
RPS19B	40S ribosomal protein S19B	*m	AGVSVRDVAAQDFIN	a	1560.79
RPS19B	40S ribosomal protein S19B	*m	AGVSVRDVAAQDF	i	1333.66
RPS19B	40S ribosomal protein S19B	*m	AGVSVRDVAAQDFINA	y	1631.83
RPS2	40S ribosomal protein S2	l	WAEQPLPVSPLDIYSDEASAQKKRF	*	2874.46
RPS2	40S ribosomal protein S2	l	WAEQPLPVSPLDIYSDEASAQKKR	f	2727.39
RPS21A	40S ribosomal protein S21A	*	Ac-MENDKGQLVELYVPRK	c	1960.01
RPS21A	40S ribosomal protein S21A	g	YVRSRGESDDSLNRLAQNDGLLKNV	w	2818.43
RPS21A	40S ribosomal protein S21A	y	VRSRGESDDSLNRLAQNDGLLKNV	w	2655.37
RTC3	RTC3p	*m	Ac-STVTKYFYKGENTDL	i	1806.87
RTC3	RTC3p	f	AASEELVDEYLKNPSIGKLSEVVE	l	2618.33
SAH1	S-adenosyl-L-homocysteine hydrolase	l	SKVQSEYLGIPEEGPFKADHYRY	*	2712.32
SBA1	Co-chaperone that binds to and regulates Hsp90 family chaperones	*m	Ac-SDKVINPQVAWAQRSSTTDPERNY	v	2803.35
SMT3	Ubiquitin-like protein of the SUMO family	q	ADQTPEDLDMEDNDIIEAHREQIGG	a	2810.23
SOD1	Cytosolic copper-zinc superoxide dismutase	f	EQASESEPTTVSYEIAGNSPNAERGFHIHE	f	3285.48
SOD1	Cytosolic copper-zinc superoxide dismutase	h	AGQDDLGKGDTEESLKTGNAGPRPA	c	2483.19
SOD1	Cytosolic copper-zinc superoxide dismutase	l	IGPTSVVGR	s	884.508
SOD1	Cytosolic copper-zinc superoxide dismutase	l	IGPTSVVGRSV	v	1070.61
SOD1	Cytosolic copper-zinc superoxide dismutase	r	SVVIHAGQDDLGKGDTEESLKTGNAGPRPA	c	3018.5
SOD1	Cytosolic copper-zinc superoxide dismutase	s	VVIHAGQDDLGKGDTEESLKTGNAGPRPA	c	2931.47
SOD1	Cytosolic copper-zinc superoxide dismutase	y	EIAGNSPNAERGFHIH	e	1747.84
SSA2	ATP binding protein involved in protein folding	l	QEVANPIMSKL	y	1228.65
SSC1	Hsp70 family ATPase	f	TRLIPRNTTIPTK	k	1509.9
STF2	Protein involved in regulation of the mitochondrial F1F0-ATP synthase	k	DRRGSNLQSHEQKFENVQKE	*	2428.18
STI1	Hsp90 co-chaperone	*m	Ac-SLTADEYKQQGNAAFTAKDYDKAIE	l	2818.33
TDH1	Glyceraldehyde-3-phosphate dehydrogenase, isozyme 1	a	AEGPMKGVLGYTEDA	v	1536.71
TDH1	Glyceraldehyde-3-phosphate dehydrogenase, isozyme 1	d	VAVDSTGVFKE	l	1150.59
TDH1	Glyceraldehyde-3-phosphate dehydrogenase, isozyme 1	k	YDSTHGRYKGT	v	1283.59
TDH1	Glyceraldehyde-3-phosphate dehydrogenase, isozyme 1	r	VVDLIEYVAKA	*	1218.69
TDH2	Glyceraldehyde-3-phosphate dehydrogenase, isozyme 2	a	AEGKLKGVLGYTED	a	1478.76
TDH2	Glyceraldehyde-3-phosphate dehydrogenase, isozyme 2	a	AEGKLKGVLGYTEDA	v	1549.8
TDH2	Glyceraldehyde-3-phosphate dehydrogenase, isozyme 2	a	SAGIQLSPK	f	899.508
TDH2	Glyceraldehyde-3-phosphate dehydrogenase, isozyme 2	f	DASAGIQLSPK	f	1085.57
TDH2	Glyceraldehyde-3-phosphate dehydrogenase, isozyme 2	k	AVGKVLPELQGK	l	1237.74
TDH2	Glyceraldehyde-3-phosphate dehydrogenase, isozyme 2	k	LNKETTYDEIK	k	1352.68
TDH2	Glyceraldehyde-3-phosphate dehydrogenase, isozyme 2	k	LNKETTYDEIKKV	v	1579.85
TDH2	Glyceraldehyde-3-phosphate dehydrogenase, isozyme 2	k	VLPELQGK	l	882.517
TDH2	Glyceraldehyde-3-phosphate dehydrogenase, isozyme 2	k	VLPELQGKLTG	m	1153.67
TDH2	Glyceraldehyde-3-phosphate dehydrogenase, isozyme 2	k	VLPELQGKL	t	995.601
TDH2	Glyceraldehyde-3-phosphate dehydrogenase, isozyme 2	l	AKVINDAFGIEE	g	1304.66
TDH2	Glyceraldehyde-3-phosphate dehydrogenase, isozyme 2	l	AKVINDAFGIEEG	l	1361.68
TDH2	Glyceraldehyde-3-phosphate dehydrogenase, isozyme 2	l	AKVINDAFGIEEGL	m	1474.77
TDH2	Glyceraldehyde-3-phosphate dehydrogenase, isozyme 2	l	DTAQKHIDAGAK	k	1253.64
TDH2	Glyceraldehyde-3-phosphate dehydrogenase, isozyme 2	m	AFRVPTVDV	s	1002.55
TDH2	Glyceraldehyde-3-phosphate dehydrogenase, isozyme 2	m	AFRVPTVDVS	v	1089.58
TDH2	Glyceraldehyde-3-phosphate dehydrogenase, isozyme 2	m	GVNEEKYTSDLK	i	1381.67
TDH2	Glyceraldehyde-3-phosphate dehydrogenase, isozyme 2	m	GVNEEKYTSDLKI	v	1494.76
TDH2	Glyceraldehyde-3-phosphate dehydrogenase, isozyme 2	r	VVDLVEHVAKA	*	1178.67
TDH2	Glyceraldehyde-3-phosphate dehydrogenase, isozyme 2	r	VVDLVEHVA	k	979.534
TDH2	Glyceraldehyde-3-phosphate dehydrogenase, isozyme 2	s	AGIQLSPK	f	812.476
TDH3	Glyceraldehyde-3-phosphate dehydrogenase, isozyme 3	a	FRVPTVDVS	v	1018.54
TDH3	Glyceraldehyde-3-phosphate dehydrogenase, isozyme 3	a	IDSTGVFKEL	d	1107.58
TDH3	Glyceraldehyde-3-phosphate dehydrogenase, isozyme 3	a	SAGIQLSPKF	v	1046.58
TDH3	Glyceraldehyde-3-phosphate dehydrogenase, isozyme 3	c	LAPLAKVIND	a	1052.62
TDH3	Glyceraldehyde-3-phosphate dehydrogenase, isozyme 3	d	AVVSSDFLGDSHSS	i	1406.63
TDH3	Glyceraldehyde-3-phosphate dehydrogenase, isozyme 3	d	IAIDSTGVFKE	l	1178.62
TDH3	Glyceraldehyde-3-phosphate dehydrogenase, isozyme 3	d	STGVFKEL	d	879.47
TDH3	Glyceraldehyde-3-phosphate dehydrogenase, isozyme 3	e	VSHDDKHIIVDGK	k	1461.76
TDH3	Glyceraldehyde-3-phosphate dehydrogenase, isozyme 2	f	DASAGIQLSPKF	v	1232.64
TDH3	Glyceraldehyde-3-phosphate dehydrogenase, isozyme 3	k	KVVITAPSSTAPM	f	1300.71
TDH3	Glyceraldehyde-3-phosphate dehydrogenase, isozyme 3	k	KVVITAPSSTA	p	1072.61
TDH3	Glyceraldehyde-3-phosphate dehydrogenase, isozyme 2	l	AKVINDAFGIE	e	1175.62
TDH3	Glyceraldehyde-3-phosphate dehydrogenase, isozyme 3	l	DTAQKHIDAGAKKVV	i	1579.87
TDH3	Glyceraldehyde-3-phosphate dehydrogenase, isozyme 3	l	DTAQKHIDAGAKK	v	1381.73
TDH3	Glyceraldehyde-3-phosphate dehydrogenase, isozyme 3	l	TVKLNKETTYDEIK	k	1680.89
TDH3	Glyceraldehyde-3-phosphate dehydrogenase, isozyme 3	l	VSWYDNEYGYSTRVVDLVEHVAKA	*	2799.35
TDH3	Glyceraldehyde-3-phosphate dehydrogenase, isozyme 3	l	VSWYDNEYGYSTR	v	1638.69
TDH3	Glyceraldehyde-3-phosphate dehydrogenase, isozyme 3	l	VSWYDNEYGYSTRV	v	1737.76
TDH3	Glyceraldehyde-3-phosphate dehydrogenase, isozyme 3	r	IALSRPNVEVVALNDPFITNDYA	a	2530.31
TDH3	Glyceraldehyde-3-phosphate dehydrogenase, isozyme 3	r	IALSRPNVEVVALNDPFITND	y	2296.21
TDH3	Glyceraldehyde-3-phosphate dehydrogenase, isozyme 3	r	VVDLVEHV	a	908.497
TDH3	Glyceraldehyde-3-phosphate dehydrogenase, isozyme 2	r	VVDLVEH	v	809.428
TDH3	Glyceraldehyde-3-phosphate dehydrogenase, isozyme 3	y	QERDPANLPWGSSNVD	i	1783.81
TEF1	Translational elongation factor EF-1 alpha	a	FSEYPPLGRF	a	1211.6
TEF1	Translational elongation factor EF-1 alpha	e	AFSEYPPLGRF	a	1282.63
TEF1	Translational elongation factor EF-1 alpha	f	AVRDMRQTVAVGVIKSVDKTEK	a	2429.34
TEF1	Translational elongation factor EF-1 alpha	f	APAGVTTEVKSVEMHHE	q	1820.87
TEF1	Translational elongation factor EF-1 alpha	f	AVRDMRQTVAVGVIK	s	1641.93
TEF1	Translational elongation factor EF-1 alpha	f	SEYPPLGRF	a	1064.53
TEF1	Translational elongation factor EF-1 alpha	k	AAKVTKAAQKAAKK	*	1412.88
TEF1	Translational elongation factor EF-1 alpha	k	SVDKTEKAAKVTKAAQKAAKK	*	2200.29
TEF1	Translational elongation factor EF-1 alpha	k	SVEMHHEQLEQGVPGDNVG	f	2060.92
TEF1	Translational elongation factor EF-1 alpha	k	SVDKTEKAAKVT	k	1275.7
TEF1	Translational elongation factor EF-1 alpha	k	SVDKTEKAAKVTKAAQKAAK	k	2072.2
TEF1	Translational elongation factor EF-1 alpha	k	SVEMHHEQLEQGVPGDNVGF	n	2207.99
TEF1	Translational elongation factor EF-1 alpha	k	SVEMHHEQLEQGVPGDNVGFN	v	2322.03
TEF1	Translational elongation factor EF-1 alpha	r	DMRQTVAVGVIK	s	1315.73
TKL1	Transketolase	*m	TQFTDIDKLAVSTIR	i	1706.92
TKL1	Transketolase	f	YKGDKLISPLKKA	f	1459.88
TKL1	Transketolase	*m	TQFTDIDKL	a	1079.55
TKL1	Transketolase	*m	TQFTDIDKLA	v	1150.59
TMA17	Protein of unknown function that associates with ribosomes	d	SGDLALYKDSVRE	n	1451.73
TPI1	Triose phosphate isomerase	a	SLKPEFVDIINSRN	*	1630.87
TPI1	Triose phosphate isomerase	d	GFLVGGASLKPE	f	1173.64
TPI1	Triose phosphate isomerase	e	FVDIINSRN	*	1076.56
TPI1	Triose phosphate isomerase	f	VDIINSRN	*	929.493
TPI1	Triose phosphate isomerase	k	ADVDGFLVGGASLKPEFVDIINSRN	*	2632.35
TPI1	Triose phosphate isomerase	k	ASGAFTGENSVDQIK	d	1522.73
TPI1	Triose phosphate isomerase	k	ASGAFTGENSVDQIKDVGAK	w	1992.98
TPI1	Triose phosphate isomerase	k	EIVERLNT	a	972.524
TPI1	Triose phosphate isomerase	l	VKKPQVTVGAQ	n	1153.68
TPI1	Triose phosphate isomerase	p	EFVDIINSRN	*	1205.6
TPI1	Triose phosphate isomerase	s	GAFTGENSVDQIK	d	1364.66
TPI1	Triose phosphate isomerase	s	GAFTGENSVDQIKDVGAK	w	1834.91
TPI1	Triose phosphate isomerase	t	GLAATPEDAQDIHA	s	1407.66
TPI1	Triose phosphate isomerase	f	LVGGASLKPEFVDIINSRN	*	2028.1
TRX2	Cytoplasmic thioredoxin	*m	VTQLKSASEYDSALASGDKL	v	2082.05
TRX2	Cytoplasmic thioredoxin	*m	VTQLKSASEYDSALASGDKLV	v	2181.12
TSA1	Thioredoxin peroxidase	*m	VAQVQKQAPTFKKT	a	1572.9
TSA1	Thioredoxin peroxidase	*m	VAQVQKQAPTFKK	t	1471.85
TSA1	Thioredoxin peroxidase	r	HITINDLPVGRNVDEALR	l	2031.09
TSA1	Thioredoxin peroxidase	r	HITINDLPVGRNVDEALRL	v	2144.17
TSA1	Thioredoxin peroxidase	t	VEDSKEYFEAANK	*	1528.7
VMA10	Vacuolar H+-ATPase (V-ATPase) Subunit G - either variant with N5D or de-amidation of N to form D	*m	Ac-SQKDGIATLLQAEKEAHEIVSK	a	2436.29
VTC1	Subunit of the vacuolar transporter chaperone (VTC) complex	*m	Ac-SSAPLLQRTPGKK	i	1423.81
YEF3	Translational elongation factor 3	*m	Ac-SDSQQSIKVLEELFQK	l	1919.98
YEF3	Translational elongation factor 3	*m	Ac-SDSQQSIKVLEELFQKL	s	2033.07
YER138C	Retrotransposon TYA Gag and TYB Pol genes	*	Ac-MESQQLSQHSPISHGSA	c	1864.84
YNL134C	Putative protein of unknown function with similarity to dehydrogenases	l	IGGNDVPFGTFTLPADPEYKEAAIKF	i	2796.4
YNL134C	Putative protein of unknown function with similarity to dehydrogenases	l	YLIGGNDVPFGTFTLPADPEYKEAAIKF	i	3072.55
YNR034W-A	Putative protein of unknown function	k	NREGVVPPVGITN	*	1350.73
ZEO1	Peripheral membrane protein of the plasma membrane that interacts with Mid2p	*m	Ac-SEIQNKAETAAQDVQQK	l	1928.94
ZEO1	Peripheral membrane protein of the plasma membrane that interacts with Mid2p	k	LEETKESLQNKGQEVKEQ	a	2116.06
RPL12A	60S ribosomal protein L12A	s	AALAPKIGPL	g	949.596
