# Supplementary material for: Analysis of the Yeast Peptidome and Comparison with the Human Peptidome
Source: PLoS One. 2016 Sep 29;11(9):e0163312. doi: 10.1371/journal.pone.0163312 (PMC5042401; doi:10.1371/journal.pone.0163312)
Supplement: S2 Table — Information includes protein length, intracellular location, function, and gene name. (XLSX) [file pone.0163312.s006.xlsx]

## Sheet: Sheet1
Table S2 - Genes that encode peptides found in yeast
Gene	ORF Code	Protein Name	Function		Protein length	Mascot Score
ACB1	YGR037C	Acyl-CoA-binding protein	Lipid binding, transport	Cytosol	87	36
ACS2	YLR153C	Acetyl-coenzyme A synthetase 2	Metabolism, redox	Cytosol / Nucleus	683	32
ADH1	YOL086C	Alcohol dehydrogenase 1	Metabolism, redox	Cytosol	348	163
ADK1	YDR226W	Adenylate kinase	Metabolism, redox	Cytosol / Mitochondria	222	118
AHP1	YLR109W	Peroxiredoxin type-2	Metabolism, redox	Cytosol	176	69
APE1	YKL103C	Vacuolar aminopeptidase 1	Proteolytic activity	Vacuole	514	90
APE3	YBR286W	Vacuolar aminopeptidase Y	Proteolytic activity	Vacuole	537	256
ATP2	YJR121W	ATP synthase subunit beta, mitochondrial	Metabolism, redox	Mitochondria	511	37
CDC19	YAL038W	Pyruvate kinase 1	Metabolism, redox	Cytosol	500	109
CMD1	YBR109C	Calmodulin	Signaling, cell cycle regulation	Cytosol	147	79
CPS1	YJL172W	Vacuolar carboxypeptidase yscS	Proteolytic activity	Vacuole	576	49
EGD2	YHR193C	Nascent polypeptide-associated complex subunit alpha	Protein and vesicle trafficking	Cytosol / Nucleus	174	307
ENO1	YGR254W	Enolase 1	Metabolism, redox	Cytosol	437	457
ENO2	YHR174W	Enolase 2	Metabolism, redox	Cytosol	437	18
ERV29	YGR284C	ER-derived vesicles protein ERV29	Protein and vesicle trafficking	Membranes (ER)	310	39
FBA1	YKL060C	Fructose-bisphosphate aldolase	Metabolism, redox	Cytosol / Mitochondria	359	87
GAS1	YMR307W	Beta-1,3-glucanosyltransferase	Cell wall assembly or function	Membranes (extracellular)	559	105
GDH1	YOR375C	NADP(+)-dependent glutamate dehydrogenase	Metabolism, redox	Cytosol / Nucleus	454	615
GPM1	YKL152C	Phosphoglycerate mutase 1	Metabolism, redox	Cytosol / Mitochondria	247	39
HOM2	YDR158W	Aspartate-semialdehyde dehydrogenase	Metabolism, redox	Cytosol	365	33
HSC82	YMR186W	82 kDa heat shock cognate protein	Chaperone, protein folding	Cytosol / Mitochondria	705	55
HSP10	YOR020C	10 kDa heat shock protein, mitochondrial(HSP10) (10 kDa chaperonin)	Chaperone, protein folding	Mitochondria	106	32
HSP12	YFL014W	12 kDa heat shock protein	Chaperone, protein folding	Cytosol	109	83
HSP26	YBR072W	Heat shock protein 26	Chaperone, protein folding	Cytosol / Nucleus	214	39
HSP82	YPL240C	ATP-dependent molecular chaperone HSP82	Chaperone, protein folding	Cytosol	709	26
INO1	YJL153C	Inositol-3-phosphate synthase	Metabolism, redox	Cytosol	533	33
IPP1	YBR011C	Cytoplasmic inorganic pyrophosphatase	Metabolism, redox	Cytosol	287	31
MET6	YER091C	Cobalamin-independent methionine synthase	Metabolism, redox	Cytosol	767	31
MRP8	YKL142W	Uncharacterized protein MRP8	Unknown	Cytosol	219	111
OM14	YBR230C	Mitochondrial outer membrane protein OM14	Protein and vesicle trafficking	Mitochondria outer membrane	134	56
PDC1	YLR044C	Pyruvate decarboxylase isozyme 1	Metabolism, redox	Cytosol / Nucleus	563	1543
PDC5	YLR134W	Pyruvate decarboxylase Isozyme 5	Metabolism, redox	Cytosol	563	51
PEP4	YPL154C	Vacuolar aspartyl protease (proteinase A)	Proteolytic activity	Vacuole	405	42
PGK1	YCR012W	Phosphoglycerate kinase	Metabolism, redox	Cytosol	416	147
PGM2	YMR105C	Phosphoglucomutase-2	Metabolism, redox	Cytosol	569	35
PRC1	YMR297W	Vacuolar carboxypeptidase Y	Proteolytic activity	Vacuole	532	38
RPL10	YLR075W	60S ribosomal protein L10	Translation, protein synthesis	Cytosol	221	66
RPL12A	YEL054C	60S ribosomal protein L12A	Translation, protein synthesis	Cytosol	165	23
RPL13A	YDL082W	60S ribosomal protein L13A	Translation, protein synthesis	Cytosol	199	37
RPL25	YOL127W	60S ribosomal protein L25	Translation, protein synthesis	Cytosol	142	45
RPL31A	YDL075W	60S ribosomal protein L31A	Translation, protein synthesis	Cytosol	113	56
RPL4B	YDR012W	60S ribosomal protein L4B	Translation, protein synthesis	Cytosol	362	254
RPP1A	YDL081C	60S acidic ribosomal protein P1-alpha	Translation, protein synthesis	Cytosol	106	62
RPP2A	YOL039W	Ribosomal protein P2 alpha	Translation, protein synthesis	Cytosol	106	59
RPP2B	YDR382W	Ribosomal protein P2 beta	Translation, protein synthesis	Cytosol	110	75
RPS15	YOL040C	40S ribosomal protein S15	Translation, protein synthesis	Cytosol	142	26
RPS19A	YOL121C	40S ribosomal protein S19A	Translation, protein synthesis	Cytosol	144	32
RPS19B	YNL302C	40S ribosomal protein S19B	Translation, protein synthesis	Cytosol	144	51
RPS2	YGL123W	40S ribosomal protein S2	Translation, protein synthesis	Cytosol	254	288
RPS21A	YKR057W	40S ribosomal protein S21A	Translation, protein synthesis	Cytosol	87	60
RTC3	YHR087W	Restriction of telomere capping protein 3	RNA/DNA binding, transcription	Cytosol / Nucleus	111	112
SAH1	YER043C	Adenosylhomocysteinase (S-adenosyl-L-homocysteine hydrolase)	Metabolism, redox	Cytosol	449	49
SBA1	YKL117W	Co-chaperone protein SBA1	Chaperone, protein folding	Cytosol / Nucleus	216	42
SMT3	YDR510W	Ubiquitin-like protein SMT3	Signaling, cell cycle regulation	Nucleus	101	54
SOD1	YJR104C	Superoxide dismutase [Cu-Zn]	Metabolism, redox	Cytosol / Mitochondria	154	284
SSA2	YLL024C	ATP binding protein involved in protein folding	Chaperone, protein folding	Cytosol	639	31
SSC1	YJR045C	Heat shock protein SSC1, mitochondrial	Chaperone, protein folding	Mitochondria	654	38
STF2	YGR008C	ATPase-stabilizing factor 15 kDa protein	Metabolism, redox	Mitochondria	84	88
STI1	YOR027W	Heat shock protein STI1	Chaperone, protein folding	Cytosol	589	61
TDH1	YJL052W	Glyceraldehyde-3-phosphate dehydrogenase, isozyme 1	Metabolism, redox	Cytosol	332	178
TDH2	YJR009C	Glyceraldehyde-3-phosphate dehydrogenase, isozyme 2	Metabolism, redox	Cytosol	332	455
TDH3	YGR192C	Glyceraldehyde-3-phosphate dehydrogenase, isozyme 3	Metabolism, redox	Cytosol	332	620
TEF1	YPR080W	Elongation factor 1-alpha	Translation, protein synthesis	Cytosol	458	212
TKL1	YPR074C	Transketolase 1	Metabolism, redox	Cytosol	680	80
TMA17	YDL110C	Translation machinery-associated protein 17	Chaperone, protein folding	Cytosol / Nucleus	150	40
TPI1	YDR050C	Triose phosphate isomerase	Metabolism, redox	Mitochondria	248	383
TRX2	YGR209C	Thioredoxin-2	Metabolism, redox	Cytosol	104	92
TSA1	YML028W	Peroxiredoxin TSA1	Metabolism, redox	Cytosol	196	89
VMA10	YHR039C-A	V-type proton ATPase subunit G	Vesicle acidification	Vacuole	114	109
VTC1	YER072W	Vacuolar transporter chaperone 1	Protein and vesicle trafficking	Membrane (vacuole)	129	31
YEF3	YLR249W	Elongation factor 3A	Translation, protein synthesis	Cytosol	1044	70
YER138C	YER138C	Retrotransposon TYA Gag and TYB Pol genes	Retrotransposon	Nucleus	440	69
YNL134C	YNL134C	NADH-dependent aldehyde reductase	Metabolism, redox	Unknown	376	37
YNR034W-A	YNR034W-A	Uncharacterized protein YNR034W-A	Unknown	Cytosol	98	41
ZEO1	YOL109W	Protein ZEO1 (Zeocin resistance protein 1)	Cell wall assembly or function	Membrane (cell)	113	45
