# Supplementary material for: Analysis of the Yeast Peptidome and Comparison with the Human Peptidome
Source: PLoS One. 2016 Sep 29;11(9):e0163312. doi: 10.1371/journal.pone.0163312 (PMC5042401; doi:10.1371/journal.pone.0163312)
Supplement: S3 Table — Information includes peptide sequence, mass, flanking residues, and name of gene and protein. (XLSX) [file pone.0163312.s007.xlsx]

## Sheet: Sheet1
Table S3 - Peptides found in human cell lines		* indicates end of protein; *m indicated N-terminal Met; ^ indicates a known cleavage site
Gene	Protein	upstream	Peptide	downstream	Theor Mass
ABRACL	ABRA C-terminal like protein	*	Ac-MNVDHEVNLLVEEI	h	1694.82
ABRACL	ABRA C-terminal like protein	*	Ac-MNVDHEVNLLVEEIHRL	g	2101.06
ACTB	Actin, beta	*m	Ac-DDDIAALVVDNGSGM	c	1532.67
ACTG1	Actin, gamma 1	*m	Ac-EEEIAALVIDNGSGM	c	1588.73
ACTG1	Actin, gamma 1	c	DVDIRKDLYANTVL	s	1633.87
ALYREF	THO complex subunit 4	m	SLDDIIKL	n	915.528
ANP32A	Acidic nuclear phosphoprotein pp32	l	STIEPLKK	l	914.544
ANP32A	Acidic nuclear phosphoprotein pp32	i	ANLPKLNKL	k	1009.63
ANP32A	Acidic nuclear phosphoprotein pp32	*	Ac-MEMGRRIHL	r	1183.6
ANP32A	Acidic nuclear phosphoprotein pp32	*	Ac-MEMGRRIHLEL	r	1425.72
ANP32A	Acidic nuclear phosphoprotein pp32	v	GLTSIANLPKLNKL	k	1480.9
ANP32A	Acidic nuclear phosphoprotein pp32	*	Ac-MEMGRRIHLELR	n	1581.82
ANP32A	Acidic nuclear phosphoprotein pp32	l	NLSGNKIKDLSTIEPLKKLENL	k	2466.41
ANP32A	Acidic nuclear phosphoprotein pp32	l	VLDNSRSNEGKLEGLTDEFEELEFL	s	2882.38
ANP32B	Acidic leucine-rich nuclear phosphoprotein 32 family member B	s	AEKLPNLTHL	n	1134.64
ANP32B	Acidic leucine-rich nuclear phosphoprotein 32 family member B	c	KSNDGKIEGLTAEFVNLEFL	s	2223.14
BANF1	Barrier to autointegration factor 1	l	AGIGEVLGKKLEE	r	1341.75
BANF1	Barrier to autointegration factor 1	*m	Ac-TTSQKHRDFVAEPMGEKPVGSLAGIGEVL	g	3094.58
BOLA2	BolA-like protein 2	f	EQKTLTPDQWARERQK	*	2013.04
C14orf142	Uncharacterized protein C14orf142	*	Ac-MELLGEYVGQEGKPQKLRVS	c	2302.2
C1QBP	Complement component 1 Q subcomponent-binding protein, mitochondrial	w	ALYDHLMDFL	a	1236.58
C1QBP	Complement component 1 Q subcomponent-binding protein, mitochondrial	f	LEDLKSFVKSQ	*	1292.7
C1QBP	Complement component 1 Q subcomponent-binding protein, mitochondrial	l	ADRGVDNTFADELVEL	s	1762.84
C1QBP	Complement component 1 Q subcomponent-binding protein, mitochondrial	a	DRGVDNTFADELVELSTA	l	1950.92
C1QBP	Complement component 1 Q subcomponent-binding protein, mitochondrial	l	STALEHQEYITFLEDLKSFVKSQ	*	2712.36
CALR	Calreticulin	a	EPAVYFKEQFLDGDG	w	1713.8
CALR	Calreticulin	a	EPAVYFKEQFLDGDGWTSR	w	2244.05
CCDC97	Coiled-coil domain-containing protein 97	*	Ac-MEAVATATAAKEPDKG	c	1630.79
CD99	CD99 antigen	n	AEPAVQRTLLEK	*	1353.76
CDKN2A	Cyclin-dependent kinase inhibitor 2A	a	REGFLDTLVVL	h	1260.71
CDKN2A	Cyclin-dependent kinase inhibitor 2A	h	ARIDAAEGPSDIPD	*	1425.67
CDKN2AIPNL	CDKN2A-interacting protein N-terminal-like protein	*	Ac-MVGGEAAAAVEELVSGVRQA	a	1984.99
CFL1	Cofilin 1	l	AEKLGGSAVISL	e	1143.65
CFL1	Cofilin 1	l	GGSAVISLEGKPL	*	1226.69
CFL1	Cofilin 1	*m	Ac-ASGVAVSDGVIKVFNDMKVRKS	s	2348.25
CFL1	Cofilin 1	g	KEILVGDVGQTVDDPYATFVKML	p	2537.31
CLNS1A	Methylosome subunit pICln (AltName: Chloride channel, nucleotide sensitive 1A)	s	RLSWLDGSGLGF	s	1306.67
CLNS1A	Methylosome subunit pICln (AltName: Chloride channel, nucleotide sensitive 1A)	*m	Ac-SFLKSFPPPGPAEGL	l	1584.82
CLNS1A	Methylosome subunit pICln (AltName: Chloride channel, nucleotide sensitive 1A)	*m	Ac-SFLKSFPPPGPAEGLLRQQ	p	2110.12
CLTA	Clathrin light chain A	r	SVLISLKQAPLVH	*	1403.85
COX4I1	Cytochrome c oxidase subunit 4 isoform 1, mitochondrial	k	VNPIQGLASK	w	1025.59
COX4I1	Cytochrome c oxidase subunit 4 isoform 1, mitochondrial	m	KVNPIQGLASK	w	1153.68
COX5A	Cytochrome c oxidase subunit 5a	l	GISTPEELGLDKV	*	1356.71
COX5A	Cytochrome c oxidase subunit 5a	l	RPTLNELGISTPEELGLDKV	*	2180.17
COX5A	Cytochrome c oxidase subunit 5a	e	LRPTLNELGISTPEELGLDKV	*	2293.25
COX6A1	Cytochrome c oxidase subunit 6A1	f	HNPHVNPLPTGYEDE	*	1717.77
COX6A1	Cytochrome c oxidase subunit 6A1	l	FHNPHVNPLPTGYEDE	*	1864.84
COX6B1	Cytochrome c oxidase subunit 6b	*m	Ac-AEDMETKIKNY	k	1382.64
COX6B1	Cytochrome c oxidase subunit 6b	*m	Ac-AEDMETKIKNYKT	a	1611.78
COX6B1	Cytochrome c oxidase subunit 6b	*m	Ac-AEDMoxETKIKNYKT	a	1627.78
COX7B	Cytochrome c oxidase subunit 7b	n	LSPVGRVTPKE	w	1181.68
COX7C	Cytochrome c oxidase subunit 7c	l	VVRHQLLKT	*	1092.68
COX8A	Cytochrome c oxidase subunit 8a	k	IHSLPPE	g	791.418
COX8A	Cytochrome c oxidase subunit 8a	k	IHSLPPEGKLG	i	1146.64
COX8A	Cytochrome c oxidase subunit 8a	w	ILSHLETYRRPE	*	1512.8
CTSC	Cathepsin C	r	DPFNPFELTNH	a	1329.6
CTSC	Cathepsin C	r	DPFNPFELTNHA	v	1400.64
CTSD	Cathepsin D	e	GPIPEVLK	n	851.512
CTSD	Cathepsin D	t	EGPIPEVLK	n	980.554
CTSD	Cathepsin D	k	LVDQNIFSF	y	1081.54
CTSD	Cathepsin D	q	KLVDQNIFSF	y	1209.64
CTSD	Cathepsin D	q	QKLVDQNIFSF	y	1337.7
CTSD	Cathepsin D	m	QQKLVDQNIFSF	y	1465.76
CTSD	Cathepsin D	l	MQQKLVDQNIFSF	y	1596.8
CTSD	Cathepsin D	l	PVFDNLMQQKLVDQNIFS	f	2135.07
CTSD	Cathepsin D	l	PVFDNLMQQKLVDQNIFSF	y	2282.14
CYC1	Cytochrome c-1	a	VALHSAVSA	s	853.466
DBI	Acyl-CoA-binding protein (Diazepam binding inhibitor)	*m	Ac-SQAEFEKAAEEVRHL	k	1784.87
DDT	D-dopachrome decarboxylase	w	QIGKIGTVMTFL	*	1306.73
DPF2	D4, zinc and double PHD fingers family 2	*m	Ac-AAVVENVVKLLGEQY	y	1672.9
DUT	Deoxyuridine 5'-triphosphate nucleotidohydrolase, mitochondrial	r	IFYPEIEEVQALDDTERGSGGFGSTGKN	*	3015.41
EEF1B2	Elongation factor 1 beta	g	FGDLK	s	578.306
EEF1B2	Elongation factor 1 beta	*m	GFGDLK	s	635.328
EEF1B2	Elongation factor 1 beta	m	DVAAFNKI	*	876.47
EEF1B2	Elongation factor 1 beta	c	VRSIQADGL	v	957.524
EEF1B2	Elongation factor 1 beta	w	GSSKLVPVGY	g	1005.55
EEF1B2	Elongation factor 1 beta	s	MDVAAFNKI	*	1007.51
EEF1B2	Elongation factor 1 beta	*m	GFGDLKSPAGL	q	1060.56
EEF1B2	Elongation factor 1 beta	*m	GFGDLKSPAGLQV	l	1287.68
EEF1B2	Elongation factor 1 beta	l	VWGSSKLVPVGY	g	1290.7
EEF1B2	Elongation factor 1 beta	i	QADGLVWGSSKLV	p	1358.72
EEF1B2	Elongation factor 1 beta	*m	GFGDLKSPAGLQVL	n	1400.77
EEF1B2	Elongation factor 1 beta	*m	GFGDLKSPAGLQVLND	y	1629.84
EEF1B2	Elongation factor 1 beta	f	EDYVQSMDVAAFNKI	*	1728.8
EEF1B2	Elongation factor 1 beta	l	VWGSSKLVPVGYGIKKL	q	1830.08
EEF1B2	Elongation factor 1 beta	*m	GFGDLKSPAGLQVLNDYL	a	1905.98
EEF1B2	Elongation factor 1 beta	*m	GFGDLKSPAGLQVLNDYLADKSYIEGY	v	2932.45
EEF1D	Human elongation factor-1-delta	*m	Ac-ATNFLAHEKI	w	1184.62
EIF1	Eukaryotic translation initiation factor 1	l	AKDDQLKVHGF	*	1256.65
EIF1	Eukaryotic translation initiation factor 1	i	GLAKDDQLKVHGF	*	1426.76
EIF1	Eukaryotic translation initiation factor 1	t	VIEHPEYGEVIQL	q	1524.78
EIF4B	Eukaryotic translation initiation factor 4B	f	LGNLPYDVTEESIKEFF	r	1999.98
EIF4EBP2	Eukaryotic translation initiation factor 4E-binding protein 2	*m	Ac-SSSAGSGHQPSQSRAIPTR	t	1951.95
EIF4EBP2	Eukaryotic translation initiation factor 4E-binding protein 2	*m	Ac-SSSAGSGHQPSQSRAIPTRTV	a	2152.06
EIF4H	Eukaryotic translation initiation factor 4H	y	VGNLPFNTV	q	959.508
EIF4H	Eukaryotic translation initiation factor 4H	l	KEALTYDGA	l	966.466
EIF4H	Eukaryotic translation initiation factor 4H	v	QGDIDAIFKDL	s	1233.62
EIF4H	Eukaryotic translation initiation factor 4H	v	QGDIDAIFKDLSIRS	v	1676.87
EIF4H	Eukaryotic translation initiation factor 4H	v	QGDIDAIFKDLSIRSV	r	1775.94
EIF4H	Eukaryotic translation initiation factor 4H	v	ANPNSAIFGGARPREEVVQKEQE	*	2525.26
EIF4H	Eukaryotic translation initiation factor 4H	q	VANPNSAIFGGARPREEVVQKEQE	*	2624.33
EIF4H	Eukaryotic translation initiation factor 4H	t	PLNQVANPNSAIFGGARPREEVVQKEQE	*	3076.57
EIF4H	Eukaryotic translation initiation factor 4H	v	ATPLNQVANPNSAIFGGARPREEVVQKEQE	*	3248.65
EIF5A	Eukaryotic translation initiation factor 5A	a	AVAIKAMAK	*	901.542
EIF5A	Eukaryotic translation initiation factor 5A	a	AVAIKAMoxAK	*	917.542
EIF5A	Eukaryotic translation initiation factor 5A	a	MTEEAAVAIK	a	1061.54
EIF5A	Eukaryotic translation initiation factor 5A	h	NMDVPNIKR	n	1085.57
EIF5A	Eukaryotic translation initiation factor 5A	h	NMDVPNIKRN	d	1199.61
EIF5A	Eukaryotic translation initiation factor 5A	l	SAMTEEAAVAIK	a	1219.61
EIF5A	Eukaryotic translation initiation factor 5A	h	NMDVPNIKRNDF	q	1461.7
EIF5A	Eukaryotic translation initiation factor 5A	a	MTEEAAVAIKAMAK	*	1462.75
EIF5A	Eukaryotic translation initiation factor 5A	a	MoxTEEAAVAIKAMoxAK	*	1494.75
EIF5A	Eukaryotic translation initiation factor 5A	s	AMTEEAAVAIKAMAK	*	1533.79
EIF5A	Eukaryotic translation initiation factor 5A	l	SAMTEEAAVAIKAMAK	*	1620.82
EIF5A	Eukaryotic translation initiation factor 5A	l	SAMoxTEEAAVAIKAMAK + 16 (Met-oxide on M3)	*	1636.82
EIF5A	Eukaryotic translation initiation factor 5A	h	NMDVPNIKRNDFQLIGI	q	1986.04
EIF5A	Eukaryotic translation initiation factor 5A	h	NMDVPNIKRNDFQLIGI + Mox	q	2002.04
EIF5A	Eukaryotic translation initiation factor 5A	*m	Ac-ADDLDFETGDAGASATFPMQ	c	2099.86
ERH	Enhancer of rudimentary homolog	*m	Ac-SHTILLVQPTKR	p	1433.84
ERH	Enhancer of rudimentary homolog	a	DTQTYQPYNKDWIKEK	i	2055.99
ERH	Enhancer of rudimentary homolog	*m	Ac-SHTILLVQPTKRPEGRTY	a	2137.16
ERH	Enhancer of rudimentary homolog	*m	Ac-SHTILLVQPTKRPEGRTYADYESV	n	2801.43
ERH	Enhancer of rudimentary homolog	*m	Ac-SHTILLVQPTKRPEGRTYADYESVNE	c	3044.52
FKBP1A	FK506 Binding Protein	l	VFDVELL	k	833.453
FKBP1A	FK506 Binding Protein	d	VELLKLE	*	842.511
FKBP1A	FK506 Binding Protein	f	DVELLKLE	*	957.538
FKBP1A	FK506 Binding Protein	v	FDVELLKLE	*	1104.61
FKBP1A	FK506 Binding Protein	l	VFDVELLKLE	*	1203.67
FKBP1A	FK506 Binding Protein	t	LVFDVELLKLE	*	1316.76
FKBP1A	FK506 Binding Protein	e	VIRGWEEGVAQM	s	1373.68
FKBP1A	FK506 Binding Protein	m	SVGQRAKLTISPDYA	y	1604.85
FKBP1A	FK506 Binding Protein	l	GKQEVIRGWEEGVAQM	s	1815.89
FKBP1A	FK506 Binding Protein	*m	GVQVETISPGDGRTFPKRGQ	t	2128.1
FKBP1A	FK506 Binding Protein	*m	GVQVETISPGDGRTFPKRGQT	c	2229.15
FKBP3	Peptidyl-prolyl cis-trans isomerase FKBP3	*m	Ac-AAAVPQRAWTVEQL	r	1580.83
FN3KRP	Fructosamine-3-kinase-related protein	*	Ac-MEELLRRELG	c	1286.67
GLB1	Beta-galactosidase	d	WTIFPLDTEDAVR	s	1561.78
HINT1	Histidine triad nucleotide-binding protein 1	c	AADLGLNK	g	800.439
HINT1	Histidine triad nucleotide-binding protein 1	*m	Ac-ADEIAKAQV	a	985.508
HINT1	Histidine triad nucleotide-binding protein 1	*m	Ac-ADEIAKAQVA	r	1056.55
HINT1	Histidine triad nucleotide-binding protein 1	*m	Ac-ADEIAKAQVAR	p	1212.65
HINT1	Histidine triad nucleotide-binding protein 1	h	VLGGRQMHWPPG	*	1333.67
HINT1	Histidine triad nucleotide-binding protein 1	c	AADLGLNKGYRMV	v	1406.73
HINT1	Histidine triad nucleotide-binding protein 1	k	EIPAKIIFEDDR	c	1444.76
HINT1	Histidine triad nucleotide-binding protein 1	v	AEDDDESLLGHLMI	v	1556.7
HINT1	Histidine triad nucleotide-binding protein 1	v	AEDDDESLLGHLMIVG	k	1712.79
HINT1	Histidine triad nucleotide-binding protein 1	v	HLHVLGGRQMHWPPG	*	1720.87
HINT1	Histidine triad nucleotide-binding protein 1	i	SVAEDDDESLLGHLMIVG	k	1898.89
HINT1	Histidine triad nucleotide-binding protein 1	i	SVAEDDDESLLGHLMIVGKK	c	2155.08
HINT1	Histidine triad nucleotide-binding protein 1	f	HDISPQAPTHFLVIPKKHISQI	s	2505.39
HINT1	Histidine triad nucleotide-binding protein 1	*m	Ac-ADEIAKAQVARPGGDTIFGKIIRK	e	2595.45
HINT1	Histidine triad nucleotide-binding protein 1	c	AADLGLNKGYRMVVNEGSDGGQSVYHV	h	2835.36
HINT1	Histidine triad nucleotide-binding protein 1	*m	Ac-ADEIAKAQVARPGGDTIFGKIIRKEI	p	2837.58
HIST1H1C	Histone H1.2	*m	SETAPAAPAAAPPAEKAPVKKKAA	k	2271.26
HIST1H2BD	Histone H2B	k	HAVSEGTKAVTKYTSSK	*	1792.93
HIST1H2BK	Histone H2B	f	VNDIFERI	i	1004.53
HIST1H2BK	Histone H2B	f	VNDIFERIAGEASRL	p	1688.88
HN1	Hematological and neurological expressed 1 protein	*m	Ac-TTTTTFKGVDPNSRNSSR	d	2009.98
HNRNPA2B1	Heterogeneous nuclear ribonucleoproteins A2/B1 (the motif GFGFVTF is also found in several other proteins!!!)	r	GFGFVTF	d	773.375
HNRNPAB	Heterogeneous nuclear ribonucleoprotein A/B isoform 1, 2 or 3	y	FGEFGEIEAIEL	p	1352.65
HNRNPD	Heterogeneous nuclear ribonucleoprotein D0	y	FGGFGEVESIEL	p	1282.61
HNRNPF	Heterogeneous nuclear ribonucleoprotein F	*m	Ac-MLGPEGGEGFVVKL	r	1473.75
HNRNPF	Heterogeneous nuclear ribonucleoprotein F	*m	Ac-MoxLGPEGGEGFVVKL	r	1489.75
HNRNPU	Heterogeneous nuclear ribonucleoprotein U	*m	Ac-SSSPVNVKKLK	v	1227.72
HNRNPU	Heterogeneous nuclear ribonucleoprotein U	*m	Ac-SSSPVNVKKLK	v	1227.72
HNRNPDL	Heterogeneous nuclear ribonucleoprotein D-like	a	ASVDKVLEL	k	972.549
HNRNPDL	Heterogeneous nuclear ribonucleoprotein D-like	k	DAASVDKVLEL	k	1158.61
HNRNPDL	Heterogeneous nuclear ribonucleoprotein D-like	f	KDAASVDKVLEL	k	1286.71
HNRNPDL	Heterogeneous nuclear ribonucleoprotein D-like	i	KEYFGAFGEIE	n	1288.6
HNRNPDL	Heterogeneous nuclear ribonucleoprotein D-like	l	FKDAASVDKVLEL	k	1433.78
HNRNPDL	Heterogeneous nuclear ribonucleoprotein D-like	l	FKDAASVDKVLELKEHKL	d	2069.15
HSPA1A	Heat shock 70 kDa protein 1A/1B	*m	Ac-AKAAAIGIDLGTTYS	c	1492.78
HSPA5	Heat shock 70kDa protein 5	a	EEEDKKEDVGTVVGIDLGTTYS	c	2383.13
HSPA9	Heat shock 70kDa protein 9B (mortalin-2)	y	ASEAIKGAVVGIDLGTTNS	c	1801.94
HSPB1	Heat shock 27kDa protein 1	f	GLPRLPEEW	s	1095.57
HSPB1	Heat shock 27kDa protein 1	*m	Ac-TERRVPFSL	l	1145.62
HSPB1	Heat shock 27kDa protein 1	a	FGLPRLPEEW	s	1242.64
HSPB1	Heat shock 27kDa protein 1	h	SRLFDQAFGLP	r	1249.65
HSPB1	Heat shock 27kDa protein 1	*m	Ac-TERRVPFSLL	r	1258.7
HSPB1	Heat shock 27kDa protein 1	q	AFGLPRLPEEW	s	1313.68
HSPB1	Heat shock 27kDa protein 1	*m	Ac-TERRVPFSLLR	g	1414.8
HSPB1	Heat shock 27kDa protein 1	l	PRLPEEWSQWL	g	1439.72
HSPB1	Heat shock 27kDa protein 1	*m	Ac-TERRVPFSLLRG	p	1471.83
HSPB1	Heat shock 27kDa protein 1	l	FDQAFGLPRLPEEW	s	1703.83
HSPE1	Heat shock 10kDa protein 1 (chaperonin 10)	*m	Ac-AGQAFRKF	l	965.508
HSPE1	Heat shock 10kDa protein 1 (chaperonin 10)	l	PEYGGTKVVL	d	1061.58
HSPE1	Heat shock 10kDa protein 1 (chaperonin 10)	*m	Ac-AGQAFRKFL	p	1078.59
HSPE1	Heat shock 10kDa protein 1 (chaperonin 10)	r	DGDILGKYVD	*	1093.53
HSPE1	Heat shock 10kDa protein 1 (chaperonin 10)	v	KVGDKVLLPE	y	1096.65
HSPE1	Heat shock 10kDa protein 1 (chaperonin 10)	l	PEYGGTKVVLD	d	1176.6
HSPE1	Heat shock 10kDa protein 1 (chaperonin 10)	s	AAETVTKGGIML	p	1189.64
HSPE1	Heat shock 10kDa protein 1 (chaperonin 10)	f	LPLFDRVLVE	r	1199.69
HSPE1	Heat shock 10kDa protein 1 (chaperonin 10)	l	PLFDRVLVER	s	1242.71
HSPE1	Heat shock 10kDa protein 1 (chaperonin 10)	f	RDGDILGKYVD	*	1249.63
HSPE1	Heat shock 10kDa protein 1 (chaperonin 10)	v	VLDDKDYFLF	r	1273.62
HSPE1	Heat shock 10kDa protein 1 (chaperonin 10)	l	PEYGGTKVVLDD	k	1291.63
HSPE1	Heat shock 10kDa protein 1 (chaperonin 10)	k	GGIMLPEKSQGKVL	q	1455.81
HSPE1	Heat shock 10kDa protein 1 (chaperonin 10)	v	GSGSKGKGGEIQPVSV	k	1485.78
HSPE1	Heat shock 10kDa protein 1 (chaperonin 10)	k	FLPLFDRVLVER	s	1502.86
HSPE1	Heat shock 10kDa protein 1 (chaperonin 10)	*m	Ac-AGQAFRKFLPLFD	r	1550.82
HSPE1	Heat shock 10kDa protein 1 (chaperonin 10)	a	VGSGSKGKGGEIQPVSV	k	1584.85
HSPE1	Heat shock 10kDa protein 1 (chaperonin 10)	q	ATVVAVGSGSKGKGGEIQ	p	1643.88
HSPE1	Heat shock 10kDa protein 1 (chaperonin 10)	k	GGIMLPEKSQGKVLQA	t	1654.91
HSPE1	Heat shock 10kDa protein 1 (chaperonin 10)	v	AVGSGSKGKGGEIQPVSV	k	1655.88
HSPE1	Heat shock 10kDa protein 1 (chaperonin 10)	v	KVGDKVLLPEYGGTKV	v	1701.97
HSPE1	Heat shock 10kDa protein 1 (chaperonin 10)	*m	Ac-AGQAFRKFLPLFDR	v	1706.93
HSPE1	Heat shock 10kDa protein 1 (chaperonin 10)	v	VAVGSGSKGKGGEIQPVSV	k	1754.95
HSPE1	Heat shock 10kDa protein 1 (chaperonin 10)	a	TVVAVGSGSKGKGGEIQPV	s	1768.97
HSPE1	Heat shock 10kDa protein 1 (chaperonin 10)	*m	Ac-AGQAFRKFLPLFDRV	l	1805.99
HSPE1	Heat shock 10kDa protein 1 (chaperonin 10)	a	TVVAVGSGSKGKGGEIQPVSV	k	1955.07
HSPE1	Heat shock 10kDa protein 1 (chaperonin 10)	*m	Ac-AGQAFRKFLPLFDRVLV	e	2018.15
HSPE1	Heat shock 10kDa protein 1 (chaperonin 10)	*m	Ac-AGQAFRKFLPLFDRVLVE	r	2147.19
HSPE1	Heat shock 10kDa protein 1 (chaperonin 10)	a	TVVAVGSGSKGKGGEIQPVSVKV	g	2182.23
HSPE1	Heat shock 10kDa protein 1 (chaperonin 10)	a	AETVTKGGIMLPEKSQGKVLQA	t	2284.25
HSPE1	Heat shock 10kDa protein 1 (chaperonin 10)	*m	Ac-AGQAFRKFLPLFDRVLVER	s	2303.29
HSPE1	Heat shock 10kDa protein 1 (chaperonin 10)	s	AAETVTKGGIMLPEKSQGKVLQA	t	2355.28
HSPE1	Heat shock 10kDa protein 1 (chaperonin 10)	*m	Ac-AGQAFRKFLPLFDRVLVERS	a	2390.32
HSPE1	Heat shock 10kDa protein 1 (chaperonin 10)	v	LDDKDYFLFRDGDILGKYVD	*	2406.17
HSPE1	Heat shock 10kDa protein 1 (chaperonin 10)	r	SAAETVTKGGIMLPEKSQGKVLQA	t	2442.32
HSPE1	Heat shock 10kDa protein 1 (chaperonin 10)	v	VLDDKDYFLFRDGDILGKYVD	*	2505.24
HSPE1	Heat shock 10kDa protein 1 (chaperonin 10)	e	RSAAETVTKGGIMLPEKSQGKVLQA	t	2598.42
HSPE1	Heat shock 10kDa protein 1 (chaperonin 10)	s	AAETVTKGGIMLPEKSQGKVLQATVV	a	2654.47
HSPE1	Heat shock 10kDa protein 1 (chaperonin 10)	r	SAAETVTKGGIMLPEKSQGKVLQATVV	a	2741.5
ISY1	Pre-mRNA-splicing factor ISY1 homolog	y	ASETLQAQSEEARRLLGY	*	2021.02
JUN	JUN Transcription factor AP-1	k	NSDLLTSPDVGLLKL	a	1583.88
KHSRP	Far upstream element-binding protein 2	a	RIINDLLQSL	r	1183.69
KHSRP	Far upstream element-binding protein 2	a	ARIINDLLQSL	r	1254.73
KHSRP	Far upstream element-binding protein 2	c	GLVIGRGGENVKAINQQTGAFVEI	s	2469.33
KRT18	Keratin 18 (note - this was only found in MCF7 cells, which do express this form of keratin based on RNA Seq data)	g	SVQAPSYGARPVS	s	1317.67
KRT18	Keratin 18 (note - this was only found in MCF7 cells, which do express this form of keratin based on RNA Seq data)	r	IVDGKVVSETNDTKVL	r	1715.93
KRT18	Keratin 18 (note - this was only found in MCF7 cells, which do express this form of keratin based on RNA Seq data)	*m	Ac-SFTTRSTFSTNYRSLG	s	1865.89
KRT19	Keratin 19 (note - this was only found in MCF7 cells, which do express this form of keratin based on RNA Seq data)	r	APSIHGGSGGRGVSVS	s	1423.72
KRT19	Keratin 19 (note - this was only found in MCF7 cells, which do express this form of keratin based on RNA Seq data)	*m	Ac-TSYSYRQSSATSSFGGLGGGSVR	f	2353.09
KRT8	Keratin 8 (note - this was only found in MCF7 cells, which do express this form of keratin based on RNA Seq data)	*m	Ac-SIRVTQKSYK	v	1250.7
KRT8	Keratin 8 (note - this was only found in MCF7 cells, which do express this form of keratin based on RNA Seq data)	g	KLVSESSDVLPK	*	1300.72
KRT8	Keratin 8 (note - this was only found in MCF7 cells, which do express this form of keratin based on RNA Seq data)	l	SPLVLEVDPNIQ	a	1322.71
KRT8	Keratin 8 (note - this was only found in MCF7 cells, which do express this form of keratin based on RNA Seq data)	t	SGPGSRISSSSFSR	v	1410.69
KRT8	Keratin 8 (note - this was only found in MCF7 cells, which do express this form of keratin based on RNA Seq data)	*m	Ac-SIRVTQKSYKVS	t	1436.8
KRT8	Keratin 8 (note - this was only found in MCF7 cells, which do express this form of keratin based on RNA Seq data)	g	SSFGSGAGSSSFSRTS	s	1507.65
KRT8	Keratin 8 (note - this was only found in MCF7 cells, which do express this form of keratin based on RNA Seq data)	t	SGPGSRISSSSFSRVG	s	1566.78
KRT8	Keratin 8 (note - this was only found in MCF7 cells, which do express this form of keratin based on RNA Seq data)	y	TSGPGSRISSSSFSRVG	s	1667.82
KRT8	Keratin 8 (note - this was only found in MCF7 cells, which do express this form of keratin based on RNA Seq data)	g	SSFGSGAGSSSFSRTSSS	r	1681.72
KRT8	Keratin 8 (note - this was only found in MCF7 cells, which do express this form of keratin based on RNA Seq data)	l	SPLVLEVDPNIQAVRTQEKE	q	2264.2
KRT8	Keratin 8 (note - this was only found in MCF7 cells, which do express this form of keratin based on RNA Seq data)	l	LSPLVLEVDPNIQAVRTQEKE	q	2377.29
LAMTOR5	Hepatitis B virus X-interacting protein	*	Ac-MEATLEQHLEDTMKNPSIVGVL	c	2496.22
LEMD2	LEM domain-containing protein 2	*m	Ac-AGLSDLELRRELQALG	f	1781.96
LSM3	U6 snRNA-associated Sm-like protein LSm3	*m	Ac-ADDVDQQQTTNTVEEPLDLIRL	s	2554.24
LSM5	LSM5 homolog, U6 small nuclear RNA associated	*m	Ac-AANATTNPSQLLPLELVDK	c	2036.08
MAPK1IP1L	MAPK-interacting and spindle-stabilizing protein-like	v	PSGPSGAPPMPGGPHSY	h	1591.71
MAPK1IP1L	MAPK-interacting and spindle-stabilizing protein-like	v	PSGPSGAPPMPGGPHSYH	*	1728.77
MAPK1IP1L	MAPK-interacting and spindle-stabilizing protein-like	v	PSGPSGAPPMoxPGGPHSYH	*	1744.77
MAPK1IP1L	MAPK-interacting and spindle-stabilizing protein-like	*m	Ac-SDEFSLADALPEHSPAKTSAV	s	2213.05
MIF	Macrophage migration inhibitory factor	k	PPQYIAVH	v	923.486
MIF	Macrophage migration inhibitory factor	i	VNTNVPRASV	p	1055.57
MIF	Macrophage migration inhibitory factor	l	AQATGKPPQYIAV	h	1342.72
MIF	Macrophage migration inhibitory factor	c	SLHSIGKIGGAQNR	s	1436.78
MIF	Macrophage migration inhibitory factor	l	AQATGKPPQYIAVH	v	1479.78
MIF	Macrophage migration inhibitory factor	*m	PMFIVNTNVPRASV	p	1543.82
MIF	Macrophage migration inhibitory factor	y	DMNAANVGWNNSTFA	*	1610.68
MIF	Macrophage migration inhibitory factor	l	AQATGKPPQYIAVHVV	p	1677.92
MIF	Macrophage migration inhibitory factor	y	YDMNAANVGWNNSTFA	*	1773.74
MIF	Macrophage migration inhibitory factor	v	PRASVPDGFLSELTQQL	a	1856.96
MIF	Macrophage migration inhibitory factor	a	TGKPPQYIAVHVVPDQL	m	1861.01
MIF	Macrophage migration inhibitory factor	*m	PMFIVNTNVPRASVPDGFL	s	2073.07
MIF	Macrophage migration inhibitory factor	l	AQATGKPPQYIAVHVVPDQL	m	2131.14
MIF	Macrophage migration inhibitory factor	l	AQATGKPPQYIAVHVVPDQLMA	f	2333.22
MIF	Macrophage migration inhibitory factor	i	VNTNVPRASVPDGFLSELTQQL	a	2384.23
MIF	Macrophage migration inhibitory factor	l	AQATGKPPQYIAVHVVPDQLMAF	g	2480.29
MIF	Macrophage migration inhibitory factor	*m	PMFIVNTNVPRASVPDGFLSELTQQL	a	2872.48
MTPN	Myotrophin	s	KGADKTVKGPDGLTAFEATDNQAIKALLQ	*	2999.59
NCL	Nucleolin	a	EDLEKALELTGL	k	1329.7
NDUFA3	NADH dehydrogenase [ubiquinone] 1 alpha subcomplex subunit 3	k	ATPYNYPVPVRDDGNMPDVPSHPQDPQGPSLEWLKKL	*	4157.03
NDUFA8	NADH dehydrogenase 1 alpha subcomplex, 8	*m	PGIVELPTLEEL	k	1308.72
NDUFA8	NADH dehydrogenase 1 alpha subcomplex, 8	*m	PGIVELPTLEELKVDEV	k	1879.02
NHP2	H/ACA ribonucleoprotein complex subunit 2	*m	TKIKADPDGPEAQAEA	c	1639.81
NHP2L1	NHP2 non-histone chromosome protein 2-like 1	a	ADAEPLEIILHL	p	1332.73
NME2	Nucleoside diphosphate kinase B	*m	Ac-ANLERTFIAI	k	1188.65
NME2	Nucleoside diphosphate kinase B	*m	Ac-ANLERTFIAIKPDGV	q	1684.91
NME2	Nucleoside diphosphate kinase B	*m	Ac-ANLERTFIAIKPDGVQR	g	1969.07
NOLC1	Nucleolar phosphoprotein p130	*m	Ac-ADAGIRRVVPSDLYPLVL	g	1995.12
NOLC1	Nucleolar phosphoprotein p130	*m	Ac-ADAGIRRVVPSDLYPLVLGF	l	2199.21
NPM1	Nucleophosmin	a	KFINYV	k	782.433
NPM1	Nucleophosmin	k	GGSLPKVEA	k	856.465
NPM1	Nucleophosmin	y	EGSPIKVTL	a	942.538
NPM1	Nucleophosmin	a	KFINYVKN	c	1024.57
NPM1	Nucleophosmin	l	KMSVQPTVSL	g	1088.59
NPM1	Nucleophosmin	i	EKGGSLPKVEA	k	1113.6
NPM1	Nucleophosmin	l	GGFEITPPVVL	r	1127.62
NPM1	Nucleophosmin	m	SPLRPQNYLFG	c	1290.67
NPM1	Nucleophosmin	q	ASIEKGGSLPKVEA	k	1384.76
NPM1	Nucleophosmin	l	GGFEITPPVVLRL	k	1396.81
NPM1	Nucleophosmin	s	LGGFEITPPVVLR	l	1396.81
NPM1	Nucleophosmin	k	TPKTPKGPSSVEDI	k	1454.76
NPM1	Nucleophosmin	l	GGFEITPPVVLRLK	c	1524.9
NPM1	Nucleophosmin	k	TPKTPKGPSSVEDIKA	k	1653.89
NPM1	Nucleophosmin	m	TDQEAIQDLWQWR	k	1687.8
NPM1	Nucleophosmin	d	QEAIQDLWQWRKSL	*	1799.93
NPM1	Nucleophosmin	f	RMTDQEAIQDLWQW	r	1818.84
NPM1	Nucleophosmin	q	EKTPKTPKGPSSVEDIKA	k	1911.03
NPM1	Nucleophosmin	m	TDQEAIQDLWQWRKSL	*	2016.01
NPM1	Nucleophosmin	q	ASIEKGGSLPKVEAKFINY	v	2050.11
NPM1	Nucleophosmin	r	MTDQEAIQDLWQWRKSL	*	2147.05
NPM1	Nucleophosmin	*	Ac-MEDSMDMDMSPLRPQNYLFG	c	2418
NPM1	Nucleophosmin	c	FRMTDQEAIQDLWQWRKSL	*	2450.22
NPM3	Nucleoplasmin 3	*m	Ac-AAGTAAALAFLSQESRTR	a	1861.96
NUCKS1	Nuclear casein kinase and cyclin-dependent kinase substrate 1	k	ATVTPSPVKGKGKVG	r	1424.84
NUTF2	Nuclear transport factor 2	*m	Ac-GDKPIWEQIGSSFIQH	y	1882.92
PARK7	Protein DJ-1 (Parkinson disease protein 7)	k	APLVLKD	*	754.459
PARK7	Protein DJ-1 (Parkinson disease protein 7)	*m	Ac-ASKRALVIL	a	1011.63
PARK7	Protein DJ-1 (Parkinson disease protein 7)	*m	Ac-ASKRALVILA	k	1082.67
PARK7	Protein DJ-1 (Parkinson disease protein 7)	v	AAQVKAPLVLKD	*	1251.76
PARK7	Protein DJ-1 (Parkinson disease protein 7)	a	LNGKEVAAQVKAPLVLKD	*	1892.11
PARK7	Protein DJ-1 (Parkinson disease protein 7)	l	AIVEALNGKEVAAQVKAPLVLKD	*	2375.38
PARK7	Protein DJ-1 (Parkinson disease protein 7)	*m	Ac-ASKRALVILAKGAEEMETVIPVDVM	r	2711.46
PDLIM1	PDZ and LIM domain 1 (elfin)	l	VGGKDFEQPLAI	s	1272.67
PDLIM1	PDZ and LIM domain 1 (elfin)	*m	Ac-TTQQIDLQGPGPWGF	r	1685.8
PDLIM1	PDZ and LIM domain 1 (elfin)	*m	Ac-TTQQIDLQGPGPWGFRL	v	1954.99
PEBP1	Phosphatidylethanolamine-binding protein 1	m	KGNDISSGTVL	s	1089.57
PEBP1	Phosphatidylethanolamine-binding protein 1	*m	PVDLSKWSGPLSL	q	1397.76
PEBP1	Phosphatidylethanolamine-binding protein 1	l	SDYVGSGPPKGTGLHR	y	1626.81
PEBP1	Phosphatidylethanolamine-binding protein 1	w	DDYVPKLYEQLSGK	*	1653.82
PEBP1	Phosphatidylethanolamine-binding protein 1	*m	PVDLSKWSGPLSLQE	v	1654.86
PEBP1	Phosphatidylethanolamine-binding protein 1	y	AGAAVDELGKVLTPTQV	k	1667.91
PEBP1	Phosphatidylethanolamine-binding protein 1	a	EWDDYVPKLYEQL	s	1696.8
PEBP1	Phosphatidylethanolamine-binding protein 1	a	EWDDYVPKLYEQLSGK	*	1968.95
PEBP1	Phosphatidylethanolamine-binding protein 1	y	AGAAVDELGKVLTPTQVKNR	p	2066.15
PEBP1	Phosphatidylethanolamine-binding protein 1	y	pyroE-AEWDDYVPKLYEQLSGK	*	2151.03
PEBP1	Phosphatidylethanolamine-binding protein 1	y	QAEWDDYVPKLYEQLSGK	*	2168.04
PEBP1	Phosphatidylethanolamine-binding protein 1	y	AGAAVDELGKVLTPTQVKNRPTSISW	d	2737.48
PEBP1	Phosphatidylethanolamine-binding protein 1	y	AGAAVDELGKVLTPTQVKNRPTSISWDGL	d	3022.61
PEBP1	Phosphatidylethanolamine-binding protein 1	*m	PVDLSKWSGPLSLQEVDEQPQHPLHVTY	a	3198.6
PEBP1	Phosphatidylethanolamine-binding protein 1	y	AGAAVDELGKVLTPTQVKNRPTSISWDGLDSGKLYTL	v	3900.06
PFDN1	Prefoldin subunit 1	*m	Ac-AAPVDLELKKAFTEL	q	1685.92
PFDN1	Prefoldin subunit 1	*m	Ac-AAPVDLELKKAFTELQA	k	1885.02
PFDN5	Prefoldin subunit 5	l	TALGAAQATAKA	*	1072.59
PFDN5	Prefoldin subunit 5	*m	Ac-AQSINITELNLPQLEML	k	1968.02
PFN1	Profilin 1	*m	Ac-AGWNAYIDNLMADGT	c	1652.71
PFN1	Profilin 1	y	KDSPSVWAAVPGKTFV	n	1687.89
PGAM1	Phosphoglycerate mutase 1	a	MEAVAAQGKAKK	*	1230.68
PGAM1	Phosphoglycerate mutase 1	a	AMEAVAAQGKAKK	*	1301.71
PHB	Prohibitin	*m	Ac-AAKVFESIGKFGLA	l	1478.81
PHB	Prohibitin	*m	Ac-AAKVFESIGKFGLAL	a	1591.9
PHB	Prohibitin	*m	Ac-AAKVFESIGKFGLALA	v	1662.93
PHB2	Prohibitin-2	n	LQDESFTRGSDSLIKGKK	*	2008.06
PKM	Pyruvate kinase	*m	Ac-SKPHSEAGTAFIQTQQLH	a	2021
POMP	Proteasome maturation protein	r	GLGSELKDSIPVTEL	s	1556.83
POMP	Proteasome maturation protein	*	Ac-MNARGLGSELKDSIPVTEL	s	2071.06
PPIA	Peptidylprolyl isomerase A	f	ELFADKV	p	820.433
PPIA	Peptidylprolyl isomerase A	a	LSTGEKGFG	y	894.445
PPIA	Peptidylprolyl isomerase A	k	HTGPGILSM	a	911.453
PPIA	Peptidylprolyl isomerase A	l	STGEKGFGY	k	944.424
PPIA	Peptidylprolyl isomerase A	r	ALSTGEKGFG	y	965.482
PPIA	Peptidylprolyl isomerase A	e	DENFILKH	t	1014.51
PPIA	Peptidylprolyl isomerase A	l	KHTGPGILSM	a	1039.55
PPIA	Peptidylprolyl isomerase A	*m	VNPTVFFDI	a	1050.54
PPIA	Peptidylprolyl isomerase A	l	STGEKGFGYK	g	1072.52
PPIA	Peptidylprolyl isomerase A	v	DGEPLGRVSF	e	1075.53
PPIA	Peptidylprolyl isomerase A	f	EDENFILKH	t	1143.56
PPIA	Peptidylprolyl isomerase A	v	PKTAENFRAL	s	1145.62
PPIA	Peptidylprolyl isomerase A	a	VDGEPLGRVSF	e	1174.6
PPIA	Peptidylprolyl isomerase A	a	LSTGEKGFGYK	g	1185.6
PPIA	Peptidylprolyl isomerase A	l	STGEKGFGYKGS	c	1216.57
PPIA	Peptidylprolyl isomerase A	f	ELFADKVPKTA	e	1217.67
PPIA	Peptidylprolyl isomerase A	f	ADKVPKTAENF	r	1218.62
PPIA	Peptidylprolyl isomerase A	i	AVDGEPLGRVSF	e	1245.64
PPIA	Peptidylprolyl isomerase A	r	ALSTGEKGFGYK	g	1256.64
PPIA	Peptidylprolyl isomerase A	f	ILKHTGPGILSM	a	1265.72
PPIA	Peptidylprolyl isomerase A	f	ADKVPKTAENFR	a	1374.73
PPIA	Peptidylprolyl isomerase A	f	ELFADKVPKTAEN	f	1460.75
PPIA	Peptidylprolyl isomerase A	v	DGEPLGRVSFELF	a	1464.72
PPIA	Peptidylprolyl isomerase A	f	DIAVDGEPLGRVSF	e	1473.75
PPIA	Peptidylprolyl isomerase A	f	ADKVPKTAENFRAL	s	1558.85
PPIA	Peptidylprolyl isomerase A	f	ELFADKVPKTAENF	r	1607.82
PPIA	Peptidylprolyl isomerase A	f	FDIAVDGEPLGRVSF	e	1620.81
PPIA	Peptidylprolyl isomerase A	i	AVDGEPLGRVSFELF	a	1634.83
PPIA	Peptidylprolyl isomerase A	f	ELFADKVPKTAENFR	a	1763.92
PPIA	Peptidylprolyl isomerase A	e	DENFILKHTGPGILSM	a	1770.9
PPIA	Peptidylprolyl isomerase A	f	DIAVDGEPLGRVSFELF	a	1862.94
PPIA	Peptidylprolyl isomerase A	f	EDENFILKHTGPGILSM	a	1899.94
PPIA	Peptidylprolyl isomerase A	f	EDENFILKHTGPGILSMox	a	1915.94
PPIA	Peptidylprolyl isomerase A	f	ELFADKVPKTAENFRAL	s	1948.04
PPIA	Peptidylprolyl isomerase A	*	Ac-MVNPTVFFDIAVDGEPLGR	v	2118.05
PPIA	Peptidylprolyl isomerase A	c	QGGDFTRHNGTGGKSIYGEKF	e	2255.07
PPIA	Peptidylprolyl isomerase A	*m	VNPTVFFDIAVDGEPLGRVSF	e	2278.16
PPIA	Peptidylprolyl isomerase A	i	AVDGEPLGRVSFELFADKVPKTAENFRAL	s	3175.67
PPIE	Peptidylprolyl isomerase E	*m	Ac-ATTKRVLYVGGLAEEVDDKVLHA	a	2525.35
PQBP1	Polyglutamine-binding protein 1	w	NADTDLVSWLSPHDPNSVVTKSAKKL	r	2821.46
PRDX1	Peroxiredoxin 1	t	IAQDYGVLKA	d	1076.59
PRDX1	Peroxiredoxin 1	*m	Ac-SSGNAKIGHPAPNFKAT	a	1737.88
PRDX5	Peroxiredoxin 5	c	SLAPNIISQL	*	1054.6
PRDX5	Peroxiredoxin 5	m	APIKVGDAIPAVE -18 (dehydro? - maps to Cterm E)	v	1260.72
PRDX5	Peroxiredoxin 5	a	PIKVGDAIPAVEVF	e	1453.82
PRDX5	Peroxiredoxin 5	m	APIKVGDAIPAVEVF	e	1524.86
PSMB6	Proteasome subunit, beta type, 6	g	TTIMAVQF	d	909.463
PSMB6	Proteasome subunit, beta type, 6	c	RSGSAADTQAVADAVTY	q	1681.79
PSMB6	Proteasome subunit, beta type, 6	l	AAIAESGVERQVLLGDQIPKFAV	a	2410.32
PSMC1	26S protease regulatory subunit 4	y	LGDGPKLV	r	797.465
PSMC1	26S protease regulatory subunit 4	h	IFQIHTS	r	844.444
PSMC1	26S protease regulatory subunit 4	v	GSELIQKY	l	936.492
PSMC1	26S protease regulatory subunit 4	e	HAPSIVFID	e	997.523
PSMC1	26S protease regulatory subunit 4	v	VGSELIQKY	l	1035.56
PSME1	Proteasome activator subunit 1	*m	Ac-AMLRVQPEAQAKVDVFREDL	c	2356.22
PTGES3	Prostaglandin E synthase 3 (cytosolic)	c	VEDSKDVNVNFEKS	k	1608.76
PTGES3	Prostaglandin E synthase 3 (cytosolic)	c	VEDSKDVNVNFEKSKLTF	s	2098.06
QIL1	MICOS complex subunit MIC13	y	LVYDQELLGPSDKSQA	a	1761.88
RANBP1	RAN binding protein 1	*m	Ac-AAAKDTHEDHDTSTENTDESNHD	p	2581.01
RANGRF	Ran guanine nucleotide release factor	l	TLHDPNIFGPQ	*	1237.61
RBM3	RNA binding motif protein 3	r	GFGFITF	t	787.39
RBM3	RNA binding motif protein 3	f	TNPEHASVAMR	a	1211.57
RBM3	RNA binding motif protein 3	*m	Ac-SSEEGKLFVGGLNF	n	1524.75
RBM3	RNA binding motif protein 3	*m	Ac-SSEEGKLFVGGLNFNTDEQALEDHF	s	2824.28
RPL17	60S Ribosomal protein L17	*m	VRYSLDPENPTKS	c	1504.75
RPL23A	60S ribosomal protein L23a	a	PDYDALDVANKIGII	*	1615.85
RPL31	60S Ribosomal protein L31	f	KNLQTVNVDEN	*	1272.63
RPLP1	60S acidic ribosomal protein P1	a	AGVNVEPFWPGL	f	1284.65
RPLP1	60S acidic ribosomal protein P1	a	GVNVEPFWPGLFA	k	1431.72
RPLP1	60S acidic ribosomal protein P1	a	AGVNVEPFWPGLF	a	1431.72
RPLP1	60S acidic ribosomal protein P1	a	AGVNVEPFWPGLFA	k	1502.76
RPLP1	60S acidic ribosomal protein P1	a	AGVNVEPFWPGLFAK	a	1630.85
RPLP1	60S acidic ribosomal protein P1	a	AGVNVEPFWPGLFAKA	l	1701.89
RPLP1	60S acidic ribosomal protein P1	a	GVNVEPFWPGLFAKAL	a	1743.93
RPLP1	60S acidic ribosomal protein P1	a	AGVNVEPFWPGLFAKAL	a	1814.97
RPLP1	60S acidic ribosomal protein P1	h	DDEVTVTEDKINALIKA	a	1872.97
RPLP1	60S acidic ribosomal protein P1	a	LILHDDEVTVTEDKINALIKA	a	2349.28
RPLP1	60S acidic ribosomal protein P1	s	ALILHDDEVTVTEDKINALIKA	a	2420.32
RPLP2	60S acidic ribosomal protein P2	e	DVIAQGIGKL	a	1012.59
RPLP2	60S acidic ribosomal protein P2	*	MRYVASYLLA	a	1185.62
RPLP2	60S acidic ribosomal protein P2	q	GIGKLASVPAGGAVAV	s	1365.8
RPLP2	60S acidic ribosomal protein P2	*	MRYVASYLLAAL	g	1369.74
RPLP2	60S acidic ribosomal protein P2	l	GGNSSPSAKDIKKI	l	1400.76
RPLP2	60S acidic ribosomal protein P2	s	VGIEADDDRLNKV	i	1442.74
RPLP2	60S acidic ribosomal protein P2	a	LGGNSSPSAKDIKKI	l	1513.85
RPLP2	60S acidic ribosomal protein P2	a	ALGGNSSPSAKDIKKI	l	1584.88
RPLP2	60S acidic ribosomal protein P2	l	AALGGNSSPSAKDIKKI	l	1655.92
RPLP2	60S acidic ribosomal protein P2	l	NGKNIEDVIAQGIGKL	a	1667.92
RPLP2	60S acidic ribosomal protein P2 polymorphism	l	DGKNIEDVIAQGIGKL	a	1668.9
RPLP2	60S acidic ribosomal protein P2	i	LDSVGIEADDDRLNKV	i	1757.88
RPLP2	60S acidic ribosomal protein P2	v	GIEADDDRLNKVISEL	n	1785.91
RPLP2	60S acidic ribosomal protein P2	l	AALGGNSSPSAKDIKKILDSV	g	2070.13
RPLP2	60S acidic ribosomal protein P2	i	LDSVGIEADDDRLNKVISE	l	2087.04
RPLP2	60S acidic ribosomal protein P2	i	LDSVGIEADDDRLNKVISEL	n	2200.12
RPS12	40S ribosomal protein S12	v	DDNKKLGEWVGL	c	1372.7
RPS12	40S ribosomal protein S12	*m	Ac-AEEGIAAGGVMDVNTALQEVL	k	2128.04
RPS12	40S ribosomal protein S12	*m	Ac-AEEGIAAGGVMDVNTALQEVLKT	a	2357.18
RPS21	40S Ribosomal protein S21	a	KADGIVSK	n	816.47
RPS21	40S Ribosomal protein S21	a	DGIVSKNF	*	878.45
RPS21	40S Ribosomal protein S21	k	ADGIVSKNF	*	949.487
RPS21	40S Ribosomal protein S21	g	ESDDSILRL	a	1046.52
RPS21	40S Ribosomal protein S21	a	KADGIVSKNF	*	1077.58
RPS21	40S Ribosomal protein S21	m	GESDDSILRL	a	1103.55
RPS21	40S Ribosomal protein S21	l	AKADGIVSKNF	*	1148.62
RPS21	40S Ribosomal protein S21	r	MGESDDSILRL	a	1234.59
RPS21	40S Ribosomal protein S21	r	LAKADGIVSKNF	*	1261.7
RPS21	40S Ribosomal protein S21	*	Ac-MQNDAGEFVDLYVPR	k	1794.82
RPS21	40S Ribosomal protein S21	*	Ac-MQNDAGEFVDLYVPRK	c	1922.92
RPS21	40S Ribosomal protein S21	*	Ac-MoxQNDAGEFVDLYVPRK	c	1938.92
RPS21	40S Ribosomal protein S21	c	SASNRIIGAKDHASIQMoxNV	a	2027.03
RPS21	40S Ribosomal protein S21	c	SASNRIIGAKDHASIQMNVA	e	2082.06
RPS21	40S Ribosomal protein S21	c	SASNRIIGAKDHASIQMoxNVA	e	2098.06
RPS21	40S Ribosomal protein S21	m	GESDDSILRLAKADGIVSKNF	*	2234.15
RPS21	40S Ribosomal protein S21	r	MGESDDSILRLAKADGIVSKNF	*	2365.19
RPS21	40S Ribosomal protein S21	r	MoxGESDDSILRLAKADGIVSKNF	*	2381.19
RPS21	40S Ribosomal protein S21	r	RMGESDDSILRLAKADGIVSKNF	*	2521.3
RPS21	40S Ribosomal protein S21	i	RRMGESDDSILRLAKADGIVSKNF	*	2677.4
RPS28	40S Ribosomal protein S28	e	GDVLTLLE	s	858.47
RPS28	40S Ribosomal protein S28	*	Ac-MDTSRVQPIKL	a	1328.71
RPS28	40S Ribosomal protein S28	*	Ac-MoxDTSRVQPIKL	a	1344.71
RPS28	40S Ribosomal protein S28	*	Ac-MDTSRVQPIKLA	r	1399.75
RPS28	40S Ribosomal protein S28	*	Ac-MoxDTSRVQPIKLA	r	1415.75
RPS28	40S Ribosomal protein S28	e	GDVLTLLESEREA	r	1430.73
RPS28	40S Ribosomal protein S28	*	Ac-MDTSRVQPIKLAR	v	1555.85
RPS28	40S Ribosomal protein S28	l	ARVTKVLGRTGSQGQ	c	1556.87
RPS28	40S Ribosomal protein S28	l	TLLESEREARRLR	*	1627.91
RPS28	40S Ribosomal protein S28	r	VEFMDDTSRSIIRNV	k	1780.88
RPS28	40S Ribosomal protein S28	e	GDVLTLLESEREARRL	r	1856.01
RPS28	40S Ribosomal protein S28	*	Ac-MDTSRVQPIKLARVTK	v	1884.06
RPS28	40S Ribosomal protein S28	v	RVEFMDDTSRSIIRNV	k	1936.98
RPS28	40S Ribosomal protein S28	*	Ac-MDTSRVQPIKLARVTKV	l	1983.13
RPS28	40S Ribosomal protein S28	*	Ac-MoxDTSRVQPIKLARVTKV	l	1999.13
RPS28	40S Ribosomal protein S28	e	GDVLTLLESEREARRLR	*	2012.11
RPS28	40S Ribosomal protein S28	*	Ac-MDTSRVQPIKLARVTKVLGR	t	2309.34
RPS28	40S Ribosomal protein S28	*	Ac-MoxDTSRVQPIKLARVTKVLGR	t	2325.34
RPS28	40S Ribosomal protein S28	v	KGPVREGDVLTLLESEREARRLR	*	2678.49
RPS28	40S Ribosomal protein S28	n	VKGPVREGDVLTLLESEREARRLR	*	2777.56
RPS29	40S Ribosomal protein S29	y	AKDIGFIKL	d	1003.61
RPS29	40S Ribosomal protein S29	y	AKDIGFIKLD	*	1118.63
RPS6	40S Ribosomal protein S6	*	MKLNISFPATG	c	1177.62
RRM2	Ribonucleotide reductase M2 subunit	*	Ac-MLSLRVPLAPITDPQQL	q	1933.07
RRM2	Ribonucleotide reductase M2 subunit	*	Ac-MLSLRVPLAPITDPQQLQL	s	2174.21
S100A11	S100 Calcium binding protein A11	*m	AKISSPTETER	c	1259.64
S100A11	S100 Calcium binding protein A11	c	HDSFLKAVPSQKRT	*	1612.87
SARNP	SAP domain-containing ribonucleoprotein	*m	Ac-ATETVELHKL	k	1181.63
SCP2	SCP2 non-specific lipid-transfer protein	k	LQNLQLQPGNAKL	*	1435.81
SEPT9	Septin 9 isoform 5	*m	Ac-SDPAVNAQLDGIISDFEALK	r	2144.06
SERBP1	Plasminogen activator inhibitor 1 RNA-binding protein	*m	PGHLQEGFG	c	940.44
SERBP1	Plasminogen activator inhibitor 1 RNA-binding protein	n	RFDQLFDDESDPFEVL	k	1970.89
SET	Protein SET (Phosphatase 2A inhibitor I2PP2A) - isoform 1,2, or 3	r	SELIAKI	p	772.469
SET	Protein SET (Phosphatase 2A inhibitor I2PP2A) - isoform 2	*m	Ac-SAPAAKVSK	k	899.508
SET	Protein SET (Phosphatase 2A inhibitor I2PP2A) - isoform 1,2, or 3	f	VNHPQVSAL	l	963.514
SET	Protein SET (Phosphatase 2A inhibitor I2PP2A) - isoform 2	*m	Ac-SAPAAKVSKK	e	1027.6
SET	Protein SET (Phosphatase 2A inhibitor I2PP2A) - isoform 1,2, or 3	l	NEQASEEILKV	e	1258.64
SET	Protein SET (Phosphatase 2A inhibitor I2PP2A) - isoform 2	*m	Ac-SAPAAKVSKKEL	n	1269.73
SET	Protein SET (Phosphatase 2A inhibitor I2PP2A) - isoform 1,2, or 3	a	LLGEEDEEALHYLTR	v	1786.87
SET	Protein SET (Phosphatase 2A inhibitor I2PP2A) - isoform 1,2, or 3	f	VNHPQVSALLGEEDEEALHYL	t	2362.14
SET	Protein SET (Phosphatase 2A inhibitor I2PP2A) - isoform 1,2, or 3	f	PQVSALLGEEDEEALHYLTRV	e	2368.19
SET	Protein SET (Phosphatase 2A inhibitor I2PP2A) - isoform 1,2, or 3	f	VNHPQVSALLGEEDEEALHYLTR	v	2619.29
SET	Protein SET (Phosphatase 2A inhibitor I2PP2A) - isoform 1,2, or 3	f	VNHPQVSALLGEEDEEALHYLTRV	e	2718.36
SET	Protein SET (Phosphatase 2A inhibitor I2PP2A) - isoform 1,2, or 3	f	VNHPQVSALLGEEDEEALHYLTRVE	v	2847.4
SF1	Splicing factor 1	*m	Ac-ATGANATPLDFPSKKR	k	1714.9
SF3B5	Splicing factor 3B subunit 5	*m	Ac-TDRYTIHSQLEHL	q	1653.81
SF3B5	Splicing factor 3B subunit 5	*m	Ac-TDRYTIHSQLEHLQS	k	1868.9
SF3B5	Splicing factor 3B subunit 5	*m	Ac-TDRYTIHSQLEHLQSKY	i	2160.06
SLIRP	SRA stem-loop interacting RNA binding protein	*m	Ac-AASAARGAAALRR	s	1282.72
SNAPIN	SNARE-associated protein Snapin	*m	Ac-AGAGSAAVSGAGTPVAGPTGRDLFAEGLLEFL	r	3000.52
SNRPG	Small nuclear ribonucleoprotein G	r	GNSIIMLEALERV	*	1443.78
SNW1	SNW domain-containing protein 1	*m	Ac-ALTSFLPAPTQL	s	1299.71
SOD1	Superoxide dismutase 1	l	KGDGPVQGIINF	e	1243.66
SRI	Sorcin	c	RLMVSML	d	848.461
SRI	Sorcin	f	DTDRSGTVDPQELQKALTTMGF	r	2409.15
SRSF1	Splicing factor, arginine/serine-rich 1	g	AIRDIDL	k	814.455
SRSF1	Splicing factor, arginine/serine-rich 1	r	RGGPPFAF	e	847.434
SRSF1	Splicing factor, arginine/serine-rich 1	t	KDIEDVF	y	864.423
SRSF1	Splicing factor, arginine/serine-rich 1	y	GAIRDIDL	k	871.476
SRSF1	Splicing factor, arginine/serine-rich 1	y	RDGTGVVEF	v	978.477
SRSF1	Splicing factor, arginine/serine-rich 1	h	EGETAYIRVK	v	1164.61
SRSF1	Splicing factor, arginine/serine-rich 1	k	DIEDVFYKY	g	1190.55
SRSF1	Splicing factor, arginine/serine-rich 1	g	AIRDIDLKNR	r	1212.69
SRSF1	Splicing factor, arginine/serine-rich 1	r	RGGPPFAFVEF	e	1222.61
SRSF1	Splicing factor, arginine/serine-rich 1	y	GAIRDIDLKNR	r	1269.71
SRSF1	Splicing factor, arginine/serine-rich 1	t	KDIEDVFYKY	g	1318.64
SRSF1	Splicing factor, arginine/serine-rich 1	y	GAIRDIDLKNRR	g	1425.82
SRSF1	Splicing factor, arginine/serine-rich 1	v	SGLPPSGSWQDLKDHMREA	g	2109.99
SRSF1	Splicing factor, arginine/serine-rich 1	g	NLPPDIRTKDIEDVFYKY	g	2225.14
SRSF1	Splicing factor, arginine/serine-rich 1	y	GAIRDIDLKNRRGGPPFAFVEF	e	2474.32
SRSF2	Splicing factor, arginine/serine-rich 2	l	KVDNLTY	r	851.439
SRSF2	Splicing factor, arginine/serine-rich 2	*m	Ac-SYGRPPPDVEGMTSL	k	1646.76
SRSF2	Splicing factor, arginine/serine-rich 2	*m	Ac-SYGRPPPDVEGMoxTSL	k	1662.76
SRSF2	Splicing factor, arginine/serine-rich 2	*m	Ac-SYGRPPPDVEGMTSLKVDNL	t	2216.08
SRSF2	Splicing factor, arginine/serine-rich 2	*m	Ac-SYGRPPPDVEGMTSLKVDNLTY	r	2480.19
SRSF2	Splicing factor, arginine/serine-rich 2	f	HDKRDAEDAMDAMDGAVLDGRELRV	q	2784.29
SRSF5	Splicing factor, arginine/serine-rich 5	t	ENRLIVENL	s	1098.6
SRSF5 (or SRSF4 or SRSF6)	Splicing factor, arginine/serine-rich 4, 5, or 6	n/y	RLIVE	n	628.391
SRSF5 (or SRSF4 or SRSF6)	Splicing factor, arginine/serine-rich 4, 5, or 6	n/y	RLIVENL	s	855.518
SRSF7	Splicing factor, arginine/serine-rich 7	y	GPLRTVWI	a	940.549
SRSF7	Splicing factor, arginine/serine-rich 7	a	RNPPGFAFVEF	e	1279.63
SRSF7	Splicing factor, arginine/serine-rich 7	i	ARNPPGFAFVEF	e	1350.67
STIP1	Stress-induced-phosphoprotein 1	*	Ac-MEQVNELKEKGNKALSVGNIDDALQ	c	2784.4
SUB1	Activated RNA polymerase II transcriptional coactivator p15	i	SDIDDAVRKL	*	1130.59
SUB1	Activated RNA polymerase II transcriptional coactivator p15	l	KEQISDIDDAVRKL	*	1628.87
SUB1	Activated RNA polymerase II transcriptional coactivator p15	w	SQLKEQISDIDDAVRKL	*	1957.05
SUB1	Activated RNA polymerase II transcriptional coactivator p15	l	NPEQWSQLKEQISDIDDAVRKL	*	2611.32
SUMO2	Small ubiquitin-related modifier 2	*m	Ac-ADEKPKEGVKTENNDHINLKV	a	2419.23
TAGLN2	Transgelin-2	l	QMGTNRGASQAGMTGYGMPRQIL	*	2424.15
TMSB10	Thymosin beta-10	n	TLPTKETIEQEKRSEIS	*	1988.04
TMSB10	Thymosin beta-10	*m	Ac-ADKPDMGEIASFDKAKLKKTETQEKNTLPTKETIEQEKRSEIS	*	4933.52
TMSB4X	Thymosin beta-4	*m	Ac-SDKPDMAEIEKFDKSKLKKTETQEKNPLPSKETIEQEKQAGES	*	4960.49
TOMM6	Mitochondrial import receptor subunit TOM6 homolog	a	RNLSDIDLMAPQPGV	*	1624.82
TPI1	Triosephosphate isomerase 1	k	LDPKIAVA	a	825.496
TPI1	Triosephosphate isomerase 1	k	LDPKIAVAA	q	896.533
TPI1	Triosephosphate isomerase 1	a	AKVPADTEV	v	928.486
TPI1	Triosephosphate isomerase 1	v	KDWSKVVL	a	973.56
TPI1	Triosephosphate isomerase 1	c	APPTAYIDF	a	993.481
TPI1	Triosephosphate isomerase 1	t	KVIADNVKD	w	1000.56
TPI1	Triosephosphate isomerase 1	a	AKVPADTEVV	c	1027.55
TPI1	Triosephosphate isomerase 1	q	SLGELIGTLNA	a	1086.59
TPI1	Triosephosphate isomerase 1	v	AHALAEGLGVIA	c	1120.62
TPI1	Triosephosphate isomerase 1	k	LDPKIAVAAQN	c	1138.63
TPI1	Triosephosphate isomerase 1	l	KPEFVDIINA	k	1144.61
TPI1	Triosephosphate isomerase 1	*m	APSRKFFVGGN	w	1178.62
TPI1	Triosephosphate isomerase 1	t	KVIADNVKDW	s	1186.63
TPI1	Triosephosphate isomerase 1	d	NVKDWSKVVL	a	1186.67
TPI1	Triosephosphate isomerase 1	f	ARQKLDPKIAVA	a	1308.79
TPI1	Triosephosphate isomerase 1	i	ADNVKDWSKVVL	a	1372.73
TPI1	Triosephosphate isomerase 1	q	SLGELIGTLNAAKV	p	1384.79
TPI1	Triosephosphate isomerase 1	l	KPEFVDIINAKQ	*	1400.77
TPI1	Triosephosphate isomerase 1	a	PPTAYIDFARQK	l	1405.74
TPI1	Triosephosphate isomerase 1	c	APPTAYIDFARQK	l	1476.77
TPI1	Triosephosphate isomerase 1	t	KVIADNVKDWSKV	v	1500.83
TPI1	Triosephosphate isomerase 1	h	VFGESDELIGQKVAH	a	1627.82
TPI1	Triosephosphate isomerase 1	q	SLGELIGTLNAAKVPAD	t	1667.91
TPI1	Triosephosphate isomerase 1	g	ASLKPEFVDIINAKQ	*	1671.92
TPI1	Triosephosphate isomerase 1	t	KVIADNVKDWSKVVL	a	1712.98
TPI1	Triosephosphate isomerase 1	g	GASLKPEFVDIINAKQ	*	1728.94
TPI1	Triosephosphate isomerase 1	l	AYEPVWAIGTGKTATPQQ	a	1916.96
TPI1	Triosephosphate isomerase 1	f	LVGGASLKPEFVDIINAKQ	*	1998.11
TPI1	Triosephosphate isomerase 1	l	ASQPDVDGFLVGGASLKPEF	v	2033.01
TPI1	Triosephosphate isomerase 1	i	GTGKTATPQQAQEVHEKLRG	w	2135.11
TPI1	Triosephosphate isomerase 1	c	APPTAYIDFARQKLDPKIAVA	a	2284.26
TPI1	Triosephosphate isomerase 1	w	AIGTGKTATPQQAQEVHEKLRG	w	2319.23
TPI1	Triosephosphate isomerase 1	c	IGEKLDEREAGITEKVVFEQT	k	2390.23
TPI1	Triosephosphate isomerase 1	h	VFGESDELIGQKVAHALAEGLGVIA	c	2522.34
TPI1	Triosephosphate isomerase 1	l	ASQPDVDGFLVGGASLKPEFVDIINA	k	2658.35
TPI1	Triosephosphate isomerase 1	a	AKVPADTEVVCAPPTAYIDFARQK + glutathione lacking Glu (176.04)	l	2765.36
TPI1	Triosephosphate isomerase 1	l	AYEPVWAIGTGKTATPQQAQEVHEKL	r	2851.45
TPI1	Triosephosphate isomerase 1	a	AKVPADTEVVCAPPTAYIDFARQK + glutathione (305.08)	l	2894.41
TPI1	Triosephosphate isomerase 1	l	ASQPDVDGFLVGGASLKPEFVDIINAKQ	*	2914.51
TPI1	Triosephosphate isomerase 1	c	KELASQPDVDGFLVGGASLKPEFVDIINA	k	3028.58
TPI1	Triosephosphate isomerase 1	l	NAAKVPADTEVVCAPPTAYIDFARQK + glutathione (305.08)	l	3079.49
TPI1	Triosephosphate isomerase 1	c	KELASQPDVDGFLVGGASLKPEFVDIINAKQ	*	3284.73
TPT1	Translationally-controlled tumor protein	y	REDGVTPYMIFF	k	1473.7
TPT1	Translationally-controlled tumor protein	*	MIIYRDLISHDEMFSDIYKIREIADGL	c	3255.63
TUBB2A	Tubulin beta 2 (could be other forms - can't tell I/L)	*	MREIVHIQAGQ	c	1280.67
TUBB2A	Tubulin beta 2 (could be other forms - can't tell I/L)	*	MoxREIVHIQAGQ	c	1296.67
TXN	Thioredoxin	*m	VKQIESKTAFQEALD	a	1705.89
TXN	Thioredoxin	*m	VKQIESKTAFQEALDAAGDKLVVVDF	s	2820.49
TXN	Thioredoxin	*m	VKQIESKTAFQEALDAAGDKLVVVDFSAT	w	3079.61
UBA52	Ubiquitin-60S ribosomal protein L40	g	IIEPSLR	q	826.491
UBA52	Ubiquitin-60S ribosomal protein L40	g	IIEPSLRQL	a	1067.63
UBA52	Ubiquitin-60S ribosomal protein L40	g	IIEPSLRQLAQKY	n	1557.89
UBAP2L	Ubiquitin-associated protein 2-like	y	GPAVFPVAPTSSKQH	g	1521.79
UBAP2L	Ubiquitin-associated protein 2-like	y	GPAVFPVAPTSSKQHGVNV	s	1891
VIM	Vimentin	r	SSVPGVRLL	q	926.555
VIM	Vimentin	l	RSSVPGVRL	l	969.572
VIM	Vimentin	l	RSSVPGVRLL	q	1082.66
VIM	Vimentin	l	AELEQLKGQGKSR	l	1442.78
VIM	Vimentin	e	AANYQDTIGRLQD	e	1463.7
VIM	Vimentin	l	PLPNFSSLNLRET	n	1486.78
VIM	Vimentin	r	LGDLYEEEMREL	r	1495.69
VIM	Vimentin	*m	Ac-STRSVSSSSYRRM	f	1544.74
VIM	Vimentin	t	NLDSLPLVDTHSKR	t	1593.85
VIM	Vimentin	t	NLDSLPLVDTHSKRT	l	1694.9
VIM	Vimentin	t	RDGQVINETSQHHDDLE	*	1991.89
VIM	Vimentin	l	LIKTVETRDGQVINETSQ	h	2030.06
VIM	Vimentin	l	LIKTVETRDGQVINETSQHHDDLE	*	2776.36
VIM	Vimentin	t	LLIKTVETRDGQVINETSQHHDDLE	*	2889.45
YBX1	Nuclease-sensitive element-binding protein 1	*m	Ac-SSEAETQQPPAAPPAAPALSAADTKPGTTGSGAGSGGPGGLTSAAPAGGDKKVIATKVLGTVK	w	5750.96
YWHAZ	14-3-3 protein zeta/delta	*	Ac-MDKNELVQKAKLAEQAERYDDMAA	c	2808.34
