# Supplementary material for: Analysis of the Yeast Peptidome and Comparison with the Human Peptidome
Source: PLoS One. 2016 Sep 29;11(9):e0163312. doi: 10.1371/journal.pone.0163312 (PMC5042401; doi:10.1371/journal.pone.0163312)
Supplement: S4 Table — Information includes protein length, intracellular location, function, and gene name. (XLSX) [file pone.0163312.s008.xlsx]

## Sheet: Sheet1
Table S4 - Genes/proteins encoding peptides found in human cell lines (HEK293T, SH-SY5Y, MCF7, and RPMI-8226)
Gene	Protein	Function	Location	Protein length
CD99	CD99 antigen	Cell adhesion	membrane	185
CALR	Calreticulin	Chaperone, protein folding	cytoplasm	417
CLNS1A	Methylosome subunit pICln (AltName: Chloride channel, nucleotide sensitive 1A)	Chaperone, protein folding	cytoplasm	237
FKBP1A	FK506 Binding Protein	Chaperone, protein folding	cytoplasm	108
HSPA1A	Heat shock 70 kDa protein 1A/1B	Chaperone, protein folding	cytoplasm	641
HSPA5	Heat shock 70kDa protein 5	Chaperone, protein folding	ER	654
HSPA9	Heat shock 70kDa protein 9B (mortalin-2)	Chaperone, protein folding	mitochondria	679
HSPB1	Heat shock 27kDa protein 1	Chaperone, protein folding	cytoplasm	205
HSPE1	Heat shock 10kDa protein 1 (chaperonin 10)	Chaperone, protein folding	mitochondria	102
PFDN1	Prefoldin subunit 1	Chaperone, protein folding	cytoplasm	122
PFDN5	Prefoldin subunit 5	Chaperone, protein folding	cytoplasm	154
PPIA	Peptidylprolyl isomerase A	Chaperone, protein folding	cytoplasm	165
PPIE	Peptidylprolyl isomerase E	Chaperone, protein folding	nucleus	301
SET	Protein SET (Phosphatase 2A inhibitor I2PP2A) - isoform 2	Chaperone, protein folding	cytoplasm	289
STIP1	Stress-induced-phosphoprotein 1	Chaperone, protein folding	cytoplasm	543
ACTB	Actin, beta	Cytoskeletal dynamics	cytoplasm	375
ACTG1	Actin, gamma 1	Cytoskeletal dynamics	cytoplasm	375
CFL1	Cofilin 1	Cytoskeletal dynamics	nucleus	166
KRT18	Keratin 18	Cytoskeletal dynamics	cytoplasm	430
KRT19	Keratin 19	Cytoskeletal dynamics	cytoplasm	400
KRT8	Keratin 8	Cytoskeletal dynamics	cytoplasm	483
MTPN	Myotrophin	Cytoskeletal dynamics	cytoplasm	118
PDLIM1	PDZ and LIM domain 1 (elfin)	Cytoskeletal dynamics	cytoplasm	329
PFN1	Profilin 1	Cytoskeletal dynamics	cytoplasm	140
SEPT9	Septin 9 isoform 5	Cytoskeletal dynamics	cytoplasm	586
TMSB10	Thymosin beta-10	Cytoskeletal dynamics	cytoplasm	44
TMSB4X	Thymosin beta-4	Cytoskeletal dynamics	cytoplasm	44
TPT1	Translationally-controlled tumor protein	Cytoskeletal dynamics	cytoplasm	172
TUBB2A	Tubulin beta 2 (could be other forms - can't tell I/L)	Cytoskeletal dynamics	cytoplasm	445
VIM	Vimentin	Cytoskeletal dynamics	cytoplasm	466
DBI	Acyl-CoA-binding protein (Diazepam binding inhibitor)	Lipid binding, transport	cytoplasm	87
SCP2	SCP2 non-specific lipid-transfer protein	Lipid binding, transport	cytoplasm	547
COX4I1	Cytochrome c oxidase subunit 4 isoform 1, mitochondrial	Metabolism, redox	mitochondria	169
COX5A	Cytochrome c oxidase subunit 5a	Metabolism, redox	mitochondria	150
COX6A1	Cytochrome c oxidase subunit 6A1	Metabolism, redox	mitochondria	109
COX6B1	Cytochrome c oxidase subunit 6b	Metabolism, redox	mitochondria	86
COX7B	Cytochrome c oxidase subunit 7b	Metabolism, redox	mitochondria	80
COX7C	Cytochrome c oxidase subunit 7c	Metabolism, redox	mitochondria	63
COX8A	Cytochrome c oxidase subunit 8a	Metabolism, redox	mitochondria	69
CYC1	Cytochrome c-1	Metabolism, redox	mitochondria	325
DDT	D-dopachrome decarboxylase	Metabolism, redox	cytoplasm	118
DUT	Deoxyuridine 5'-triphosphate nucleotidohydrolase, mitochondrial	Metabolism, redox	mitochondria	252
FKBP3	Peptidyl-prolyl cis-trans isomerase FKBP3	Metabolism, redox	cytoplasm	309
FN3KRP	Fructosamine-3-kinase-related protein	Metabolism, redox	cytoplasm	309
GLB1	Beta-galactosidase	Metabolism, redox	cytoplasm	677
HINT1	Histidine triad nucleotide-binding protein 1	Metabolism, redox	cytoplasm	126
NDUFA3	NADH dehydrogenase [ubiquinone] 1 alpha subcomplex subunit 3	Metabolism, redox	mitochondria	84
NDUFA8	NADH dehydrogenase 1 alpha subcomplex, 8	Metabolism, redox	mitochondria	172
NME2	Nucleoside diphosphate kinase B	Metabolism, redox	cytoplasm	152
PARK7	Protein DJ-1 (Parkinson disease protein 7)	Metabolism, redox	nucleus	189
PGAM1	Phosphoglycerate mutase 1	Metabolism, redox	cytoplasm	254
PKM	Pyruvate kinase	Metabolism, redox	cytoplasm	531
PRDX1	Peroxiredoxin 1	Metabolism, redox	cytoplasm	199
PRDX5	Peroxiredoxin 5	Metabolism, redox	mitochondria	214
PTGES3	Prostaglandin E synthase 3 (cytosolic)	Metabolism, redox	cytoplasm	160
RRM2	Ribonucleotide reductase M2 subunit	Metabolism, redox	nucleus	389
SOD1	Superoxide dismutase 1	Metabolism, redox	cytoplasm	154
TPI1	Triosephosphate isomerase 1	Metabolism, redox	cytoplasm	286
TXN	Thioredoxin	Metabolism, redox	nucleus	105
QIL1	MICOS complex subunit MIC13	Mitochondrial organization	mitochondria	118
TOMM6	Mitochondrial import receptor subunit TOM6 homolog	Mitochondrial organization	mitochondria	74
CLTA	Clathrin light chain A	Protein, vesicle trafficking	cytoplasm	248
NUTF2	Nuclear transport factor 2	Protein, vesicle trafficking	cytoplasm	127
RANGRF	Ran guanine nucleotide release factor	Protein, vesicle trafficking	cytoplasm	186
SNAPIN	SNARE-associated protein Snapin	Protein, vesicle trafficking	cytoplasm	136
CTSC	Cathepsin C	Proteolytic activity	lysosome	69
CTSD	Cathepsin D	Proteolytic activity	lysosome	412
POMP	Proteasome maturation protein	Proteolytic activity	cytoplasm	141
PSMB6	Proteasome subunit, beta type, 6	Proteolytic activity	nucleus	239
PSMC1	26S protease regulatory subunit 4	Proteolytic activity	nucleus	440
PSME1	Proteasome activator subunit 1	Proteolytic activity	cytoplasm	249
UBAP2L	Ubiquitin-associated protein 2-like	Proteolytic activity	cytoplasm	1087
ALYREF	THO complex subunit 4	RNA/DNA binding, transcription	nucleus	257
ANP32A	Acidic nuclear phosphoprotein pp32	RNA/DNA binding, transcription	nucleus	249
BANF1	Barrier to autointegration factor 1	RNA/DNA binding, transcription	nucleus	89
DPF2	D4, zinc and double PHD fingers family 2	RNA/DNA binding, transcription	cytoplasm	391
HIST1H1C	Histone H1.2	RNA/DNA binding, transcription	nucleus	213
HIST1H2BD	Histone H2B	RNA/DNA binding, transcription	nucleus	126
HIST1H2BK	Histone H2B	RNA/DNA binding, transcription	nucleus	126
HNRNPA2B1	Heterogeneous nuclear ribonucleoproteins A2/B1 (the motif GFGFVTF is also found in several other proteins!!!)	RNA/DNA binding, transcription	nucleus	353
HNRNPAB	Heterogeneous nuclear ribonucleoprotein A/B isoform 1, 2 or 3	RNA/DNA binding, transcription	nucleus	332
HNRNPD	Heterogeneous nuclear ribonucleoprotein D0	RNA/DNA binding, transcription	nucleus	355
HNRNPF	Heterogeneous nuclear ribonucleoprotein F	RNA/DNA binding, transcription	nucleus	415
HNRNPU	Heterogeneous nuclear ribonucleoprotein U	RNA/DNA binding, transcription	nucleus	825
HNRNPDL	Heterogeneous nuclear ribonucleoprotein D-like	RNA/DNA binding, transcription	nucleus	420
ISY1	Pre-mRNA-splicing factor ISY1 homolog	RNA/DNA binding, transcription	nucleus	285
JUN	JUN Transcription factor AP-1	RNA/DNA binding, transcription	nucleus	331
KHSRP	Far upstream element-binding protein 2	RNA/DNA binding, transcription	nucleus	711
LSM3	U6 snRNA-associated Sm-like protein LSm3	RNA/DNA binding, transcription	nucleus	102
LSM5	LSM5 homolog, U6 small nuclear RNA associated	RNA/DNA binding, transcription	nucleus	91
NCL	Nucleolin	RNA/DNA binding, transcription	nucleus	710
NHP2L1	NHP2 non-histone chromosome protein 2-like 1	RNA/DNA binding, transcription	nucleus	128
NOLC1	Nucleolar phosphoprotein p130	RNA/DNA binding, transcription	nucleus	699
NPM1	Nucleophosmin	RNA/DNA binding, transcription	nucleus	294
NPM3	Nucleoplasmin 3	RNA/DNA binding, transcription	nucleus	178
PHB	Prohibitin	RNA/DNA binding, transcription	mitochondria	272
PHB2	Prohibitin-2	RNA/DNA binding, transcription	Cyto / nucleus	299
PQBP1	Polyglutamine-binding protein 1	RNA/DNA binding, transcription	nucleus	265
RBM3	RNA binding motif protein 3	RNA/DNA binding, transcription	nucleus	157
SARNP	SAP domain-containing ribonucleoprotein	RNA/DNA binding, transcription	nucleus	210
SERBP1	Plasminogen activator inhibitor 1 RNA-binding protein	RNA/DNA binding, transcription	nucleus	408
SF1	Splicing factor 1	RNA/DNA binding, transcription	nucleus	639
SF3B5	Splicing factor 3B subunit 5	RNA/DNA binding, transcription	nucleus	86
SLIRP	SRA stem-loop interacting RNA binding protein	RNA/DNA binding, transcription	mitochondria	109
SNRPG	Small nuclear ribonucleoprotein G	RNA/DNA binding, transcription	nucleus	76
SNW1	SNW domain-containing protein 1	RNA/DNA binding, transcription	nucleus	536
SRSF1	Splicing factor, arginine/serine-rich 1	RNA/DNA binding, transcription	cytoplasm	248
SRSF2	Splicing factor, arginine/serine-rich 2	RNA/DNA binding, transcription	nucleus	221
SRSF5	Splicing factor, arginine/serine-rich 5	RNA/DNA binding, transcription	nucleus	272
SRSF7	Splicing factor, arginine/serine-rich 7	RNA/DNA binding, transcription	nucleus	238
SUB1	Activated RNA polymerase II transcriptional coactivator p15	RNA/DNA binding, transcription	nucleus	127
YBX1	Nuclease-sensitive element-binding protein 1	RNA/DNA binding, transcription	nucleus	324
Anp32b	Acidic leucine-rich nuclear phosphoprotein 32 family member B	Signaling, cell cycle regulation	nucleus	251
C1QBP	Complement component 1 Q subcomponent-binding protein, mitochondrial	Signaling, cell cycle regulation	mitochondria	282
CDKN2A	Cyclin-dependent kinase inhibitor 2A	Signaling, cell cycle regulation	nucleus	156
ERH	Enhancer of rudimentary homolog	Signaling, cell cycle regulation	nucleus	104
LAMTOR5	Hepatitis B virus X-interacting protein	Signaling, cell cycle regulation	cytoplasm	91
LEMD2	LEM domain-containing protein 2	Signaling, cell cycle regulation	nucleus	503
MAPK1IP1L	MAPK-interacting and spindle-stabilizing protein-like	Signaling, cell cycle regulation	cytoplasm	245
MIF	Macrophage migration inhibitory factor	Signaling, cell cycle regulation	cytoplasm	115
NUCKS1	Nuclear casein kinase and cyclin-dependent kinase substrate 1	Signaling, cell cycle regulation	nucleus	243
PEBP1	Phosphatidylethanolamine-binding protein 1	Signaling, cell cycle regulation	cytoplasm	187
RANBP1	RAN binding protein 1	Signaling, cell cycle regulation	cytoplasm	201
S100A11	S100 Calcium binding protein A11	Signaling, cell cycle regulation	Cyto / nucleus	105
SRI	Sorcin	Signaling, cell cycle regulation	cytoplasm	198
SUMO2	Small ubiquitin-related modifier 2	Signaling, cell cycle regulation	cytoplasm	95
YWHAZ	14-3-3 protein zeta/delta	Signaling, cell cycle regulation	cytoplasm	245
EEF1B2	Elongation factor 1 beta	Translation, protein synthesis	cytoplasm	225
EEF1D	Human elongation factor-1-delta	Translation, protein synthesis	cytoplasm	281
EIF1	Eukaryotic translation initiation factor 1	Translation, protein synthesis	cytoplasm	113
EIF4B	Eukaryotic translation initiation factor 4B	Translation, protein synthesis	nucleus	611
EIF4EBP2	Eukaryotic translation initiation factor 4E-binding protein 2	Translation, protein synthesis	cytoplasm	120
EIF4H	Eukaryotic translation initiation factor 4H	Translation, protein synthesis	cytoplasm	248
EIF5A	Eukaryotic translation initiation factor 5A	Translation, protein synthesis	cytoplasm	154
NHP2	H/ACA ribonucleoprotein complex subunit 2	Translation, protein synthesis	nucleus	153
RPL17	60S Ribosomal protein L17	Translation, protein synthesis	cytoplasm	184
RPL23A	60S ribosomal protein L23a	Translation, protein synthesis	cytoplasm	156
RPL31	60S Ribosomal protein L31	Translation, protein synthesis	cytoplasm	125
RPLP1	60S acidic ribosomal protein P1	Translation, protein synthesis	cytoplasm	114
RPLP2	60S acidic ribosomal protein P2	Translation, protein synthesis	cytoplasm	115
RPS12	40S ribosomal protein S12	Translation, protein synthesis	cytoplasm	132
RPS21	40S Ribosomal protein S21	Translation, protein synthesis	cytoplasm	83
RPS28	40S Ribosomal protein S28	Translation, protein synthesis	cytoplasm	69
RPS29	40S Ribosomal protein S29	Translation, protein synthesis	cytoplasm	56
RPS6	40S Ribosomal protein S6	Translation, protein synthesis	cytoplasm	249
UBA52	Ubiquitin-60S ribosomal protein L40	Translation, protein synthesis	cytoplasm	128
ABRACL	ABRA C-terminal like protein	Unknown	?	81
BOLA2	BolA-like protein 2	Unknown	Cyto / secreted	86
C14orf142	Uncharacterized protein C14orf142	Unknown	?	100
CCDC97	Coiled-coil domain-containing protein 97	Unknown	?	343
CDKN2AIPNL	CDKN2A-interacting protein N-terminal-like protein	Unknown	cytoplasm	116
HN1	Hematological and neurological expressed 1 protein	Unknown	nucleus	154
TAGLN2	Transgelin-2	Unknown	cytoplasm	199
