# Supplementary material for: Analysis of the Yeast Peptidome and Comparison with the Human Peptidome
Source: PLoS One. 2016 Sep 29;11(9):e0163312. doi: 10.1371/journal.pone.0163312 (PMC5042401; doi:10.1371/journal.pone.0163312)
Supplement: S5 Table — Information includes peptide sequence, gene name, and relative levels in each replicate for the experiments listed in S1 Fig. (XLSX) [file pone.0163312.s009.xlsx]

## Sheet: Sheet1
Table S5 - Quantification of relative levels of peptides in yeast treated with proteasome inhibitors, or blm10∆ mutant relative to control strain
									C1=C1/Avg(C1,C2)	C2=C2/Avg(C1,C2)		T1=T1/Avg(C1,C2)	T2=T2/Avg(C1,C2)
				Theor	Upstream site		Downstream site		Control	Control		Treated or KO		Avg
Gene Name	Precursor	z	#T	Mass	P1	Peptide sequence	P1'	Project	C1	C2		T1	T2	T/C	Experiment
ACB1	Acyl-CoA-binding protein	4	3	2672.39	*m	VSQLFEEKAKAVNELPTKPSTDEL	l	Yeast - WT vs blm10∆	0.870588	1.12941	KO =	0.776471	0.517647	0.647059	=blm10∆/cont
ACB1	Acyl-CoA-binding protein	4	3	2914.52	*m	VSQLFEEKAKAVNELPTKPSTDELLE	l	Yeast - WT vs blm10∆	1.27711	0.722892	KO =	0.457831	1.03614	0.746988	=blm10∆/cont
ADH1	Alcohol dehydrogenase	3	2	1848.89	l	GIDGGEGKEELFRSIGGE	v	Yeast treated with bortezomib	0.918033	1.08197	Treated=	1.70492	1.34426	1.52459	=bortez/cont in WT yeast
ADH1	Alcohol dehydrogenase	3	2	1947.95	l	GIDGGEGKEELFRSIGGEV	f	Yeast treated with bortezomib	0.852941	1.14706	Treated=	1.58824	1.14706	1.36765	=bortez/cont in WT yeast
ADH1	Alcohol dehydrogenase	3	3	939.612	r	GLVKSPIKV	v	Yeast - snq2∆ treated with bortezomib	1.23673	0.763268	Bort=	1.10738	1.09948	1.10343	=bortez/cont in snq2∆
ADH1	Alcohol dehydrogenase	3	2	939.612	r	GLVKSPIKV	v	Yeast - snq2∆ treated with epoxomicin	1.64214	0.35786	Epox=	1.17182	0.134197	0.65301	=epox/cont in snq2∆
ADH1	Alcohol dehydrogenase	3	3	939.612	r	GLVKSPIKV	v	Yeast treated with bortezomib	0.76	1.24	Treated=	1.92	1.28	1.6	=bortez/cont in WT yeast
ADH1	Alcohol dehydrogenase	3	3	1095.7	r	GLVKSPIKVVG	l	Yeast treated with bortezomib	0.837209	1.16279	Treated=	2.37209	1.30233	1.83721	=bortez/cont in WT yeast
ADH1	Alcohol dehydrogenase	2	2	1200.65	n	GTTVLVGMPAGAK	c	Yeast - snq2∆ treated with epoxomicin	0.724977	1.27502	Epox=	1.3243	1.59409	1.45919	=epox/cont in snq2∆
ADH1	Alcohol dehydrogenase	3	3	963.539	w	KIGDYAGIK	w	Yeast treated with bortezomib	0.647059	1.35294	Treated=	2.70588	1.52941	2.11765	=bortez/cont in WT yeast
ADH1	Alcohol dehydrogenase	2	1	1078.55	l	STLPEIYEK	m	Yeast - pdr5∆ treated with bortezomib	1.11017	0.889831	Bort=	1.69492	2.20339	1.94915	=bortez/cont in pdr5∆
ADH1	Alcohol dehydrogenase	2	1	1078.55	l	STLPEIYEK	m	Yeast - snq2∆ treated with bortezomib	1.21348	0.786517	Bort=	1.14402	0.723187	0.933606	=bortez/cont in snq2∆
ADH1	Alcohol dehydrogenase	2	1	1078.55	l	STLPEIYEK	m	Yeast - snq2∆ treated with epoxomicin	1.1662	0.833804	Epox=	1.24817	0.80109	1.02463	=epox/cont in snq2∆
ADH1	Alcohol dehydrogenase	2	1	1209.6	l	STLPEIYEKM	e	Yeast - snq2∆ treated with epoxomicin	1.34094	0.659055	Epox=	1.02283	0.733071	0.877953	=epox/cont in snq2∆
ADK1	Adenylate kinase	3	2,3	2365.23	w	AGVDASQPPATVWADILNKLGKD	*	Yeast - WT vs blm10∆	1.07263	0.927374	KO =	0.759777	0.726257	0.743017	=blm10∆/cont
AHP1	Thiol-specific peroxiredoxin	3	3	1769.9	*m	Ac-SDLVNKKFPAGDYKF	q	Yeast - WT vs blm10∆	0.83871	1.16129	KO =	0.795699	0.623656	0.709677	=blm10∆/cont
AHP1	Thiol-specific peroxiredoxin	3	3	2061.02	*m	Ac-SDLVNKKFPAGDYKFQY	i	Yeast - WT vs blm10∆	0.638889	1.36111	KO =	0.777778	0.416667	0.597222	=blm10∆/cont
APE3	Vacuolar aminopeptidase Y	3,4	3	1671.81	y	DANNKENPKGSEELK	n	Yeast - pdr5∆ treated with bortezomib	0.738001	1.262	Bort=	1.1528	1.09555	1.12417	=bortez/cont in pdr5∆
APE3	Vacuolar aminopeptidase Y	3,4	3,4	1671.81	y	DANNKENPKGSEELK	n	Yeast - snq2∆ treated with bortezomib	1.06887	0.931132	Bort=	1.08349	1.17264	1.12807	=bortez/cont in snq2∆
APE3	Vacuolar aminopeptidase Y	2,3	1	1521.74	q	NIIADTKHGDPDNI	v	Yeast - pdr5∆ treated with bortezomib	0.77515	1.22485	Bort=	0.272146	0.398568	0.335357	=bortez/cont in pdr5∆
APE3	Vacuolar aminopeptidase Y	2,3	1	1521.74	q	NIIADTKHGDPDNI	v	Yeast - snq2∆ treated with bortezomib	0.496264	1.50374	Bort=	1.57111	0.695528	1.13332	=bortez/cont in snq2∆
APE3	Vacuolar aminopeptidase Y	3	1	1521.74	q	NIIADTKHGDPDNI	v	Yeast - snq2∆ treated with epoxomicin	0.97463	1.02537	Epox=	1.03227	0.843046	0.93766	=epox/cont in snq2∆
APE3	Vacuolar aminopeptidase Y	2,3	1,2	1691.85	q	NIIADTKHGDPDNIVA	l	Yeast - pdr5∆ treated with bortezomib	1.5121	0.487899	Bort=	5.71539	5.212	5.4637	=bortez/cont in pdr5∆
APE3	Vacuolar aminopeptidase Y	2,3	1	1691.85	q	NIIADTKHGDPDNIVA	l	Yeast - snq2∆ treated with bortezomib	1.56002	0.439977	Bort=	0.224584	1.83573	1.03016	=bortez/cont in snq2∆
APE3	Vacuolar aminopeptidase Y	4	3	1186.69	e	SEKLQDKIKV	d	Yeast - snq2∆ treated with epoxomicin	0.82397	1.17603	Epox=	0.654182	0.44819	0.551186	=epox/cont in snq2∆
APE3	Vacuolar aminopeptidase Y	4	3	1301.72	e	SEKLQDKIKVD	d	Yeast - pdr5∆ treated with bortezomib	0.744479	1.25552	Bort=	1.62671	1.2103	1.41851	=bortez/cont in pdr5∆
APE3	Vacuolar aminopeptidase Y	4	3,4	1301.72	e	SEKLQDKIKVD	d	Yeast - snq2∆ treated with bortezomib	1.0271	0.972902	Bort=	1.09451	1.45737	1.27594	=bortez/cont in snq2∆
APE3	Vacuolar aminopeptidase Y	4	3	1301.72	e	SEKLQDKIKVD	d	Yeast - snq2∆ treated with epoxomicin	0.906208	1.09379	Epox=	0.877624	0.506029	0.691827	=epox/cont in snq2∆
APE3	Vacuolar aminopeptidase Y	2	1	735.391	e	SNLAGKF	g	Yeast - pdr5∆ treated with bortezomib	0.989059	1.01094	Bort=	0.901532	1.20788	1.0547	=bortez/cont in pdr5∆
APE3	Vacuolar aminopeptidase Y	2	1	735.391	e	SNLAGKF	g	Yeast - snq2∆ treated with bortezomib	0.830939	1.16906	Bort=	0.693923	1.10718	0.900552	=bortez/cont in snq2∆
APE3	Vacuolar aminopeptidase Y	2	1,2	1001.52	l	SPPVDGFVGK	l	Yeast - pdr5∆ treated with bortezomib	1.23735	0.762647	Bort=	2.05399	1.84203	1.94801	=bortez/cont in pdr5∆
APE3	Vacuolar aminopeptidase Y	2	1,2	1001.52	l	SPPVDGFVGK	l	Yeast - snq2∆ treated with bortezomib	1.51619	0.48381	Bort=	0.555539	1.30652	0.931029	=bortez/cont in snq2∆
APE3	Vacuolar aminopeptidase Y	2	1	1001.52	l	SPPVDGFVGK	l	Yeast - snq2∆ treated with epoxomicin	1.24507	0.754927	Epox=	1.24044	0.459541	0.849988	=epox/cont in snq2∆
ATP2	Beta subunit of the F1 sector of mitochondrial F1F0 ATP synthase	3	2	1900	y	MVGGIEDVVAKAEKLAAEA	n	Yeast - WT vs blm10∆	0.96	1.04	KO =	0.56	0.78	0.67	=blm10∆/cont
ATP2	Beta subunit of the F1 sector of mitochondrial F1F0 ATP synthase	3	2	2014.04	y	MVGGIEDVVAKAEKLAAEAN	*	Yeast - WT vs blm10∆	1.12941	0.870588	KO =	0.541176	0.941176	0.741176	=blm10∆/cont
ATP2	Beta subunit of the F1 sector of mitochondrial F1F0 ATP synthase	3	2	2193.1	f	YMoxVGGIEDVVAKAEKLAAEAN	*	Yeast - WT vs blm10∆	1.06667	0.933333	KO =	0.511111	1.08889	0.8	=blm10∆/cont
ATP2	Beta subunit of the F1 sector of mitochondrial F1F0 ATP synthase	3	2	2063.06	f	YMVGGIEDVVAKAEKLAAEA	n	Yeast - WT vs blm10∆	0.898876	1.10112	KO =	0.539326	0.853933	0.696629	=blm10∆/cont
ATP2	Beta subunit of the F1 sector of mitochondrial F1F0 ATP synthase	3	2,3	2177.1	f	YMVGGIEDVVAKAEKLAAEAN	*	Yeast - WT vs blm10∆	0.98913	1.01087	KO =	0.673913	1.02174	0.847826	=blm10∆/cont
CDC19	Pyruvate kinase	3	2	1096.66	l	IAKSNLAGKPV	i	Yeast - snq2∆ treated with epoxomicin	1.35437	0.645629	Epox=	2.06105	0.725297	1.39317	=epox/cont in snq2∆
CDC19	Pyruvate kinase	3	2	1096.66	l	IAKSNLAGKPV	i	Yeast - WT vs blm10∆	0.873563	1.12644	KO =	0.666667	0.551724	0.609195	=blm10∆/cont
CDC19	Pyruvate kinase	2	1	884.533	t	SIIGTIGPK	t	Yeast - snq2∆ treated with bortezomib	1.25735	0.742654	Bort=	0.876224	0.591273	0.733749	=bortez/cont in snq2∆
CDC19	Pyruvate kinase	2	1	884.533	t	SIIGTIGPK	t	Yeast - snq2∆ treated with epoxomicin	1.33492	0.665082	Epox=	1.67847	0.912131	1.2953	=epox/cont in snq2∆
CMD1	Calmodulin	3	1	3248.54	l	TSIGEKLTDAEVDDMLREVSDGSGEINIQQ	f	Yeast - WT vs blm10∆	0.691358	1.30864	KO =	1.1358	1.20988	1.17284	=blm10∆/cont
CPS1	Vacuolar carboxypeptidase yscS	2	1	1647.88	l	LRELEPAPLSPSSGPV	w	Yeast - snq2∆ treated with epoxomicin	0.850974	1.14903	Epox=	1.12164	2.2475	1.68457	=epox/cont in snq2∆
CPS1	Vacuolar carboxypeptidase yscS	2	1	1183.66	t	QAVDIINGGVKA	n	Yeast - snq2∆ treated with epoxomicin	1.00928	0.990716	Epox=	1.14076	0.786763	0.963762	=epox/cont in snq2∆
EGD2	Alpha subunit of the heteromeric nascent polypeptide-associated complex (NAC)	3	3	2010.07	*m	Ac-SAIPENANVTVLNKNEKK	a	Yeast - snq2∆ treated with bortezomib	1.26236	0.737643	Bort=	0.802281	1.01141	0.906844	=bortez/cont in snq2∆
EGD2	Alpha subunit of the heteromeric nascent polypeptide-associated complex (NAC)	3	3	2010.07	*m	Ac-SAIPENANVTVLNKNEKK	a	Yeast - WT vs blm10∆	0.826087	1.17391	KO =	0.695652	0.73913	0.717391	=blm10∆/cont
EGD2	Alpha subunit of the heteromeric nascent polypeptide-associated complex (NAC)	3	2	1300.71	q	QTNVSKNQAIKA	l	Yeast - snq2∆ treated with epoxomicin	1.0468	0.953205	Epox=	0.991713	0.649768	0.820741	=epox/cont in snq2∆
ENO1	Enolase I	2	1	886.476	d	DLTVTNPK	r	Yeast treated with bortezomib	1	1	Treated=	0.903226	1.32258	1.1129	=bortez/cont in WT yeast
ENO1	Enolase I	3	1	1226.7	d	DLTVTNPKRIA	t	Yeast treated with bortezomib	0.962963	1.03704	Treated=	1.03704	1.7037	1.37037	=bortez/cont in WT yeast
ENO1	Enolase I	4	1	2198	e	EELGDNAVFAGENFHHGDKL	*	Yeast - WT vs blm10∆	0.363636	1.63636	KO =	0.878788	0.69697	0.787879	=blm10∆/cont
ENO1	Enolase I	4	1,2	2198	e	EELGDNAVFAGENFHHGDKL	*	Yeast treated with bortezomib	0.857143	1.14286	Treated=	1.46939	1.40816	1.43878	=bortez/cont in WT yeast
ENO1	Enolase I	5	1	2709.31	l	LRIEEELGDNAVFAGENFHHGDKL	*	Yeast - WT vs blm10∆	0.87234	1.12766	KO =	0.93617	0.957447	0.946809	=blm10∆/cont
ENO2	Enolase II	2	1	912.564	k	AADALLLKV	n	Yeast - snq2∆ treated with epoxomicin	1.50465	0.495351	Epox=	0.939307	0.313102	0.626205	=epox/cont in snq2∆
ENO2	Enolase II	2	1,2	1026.61	k	AADALLLKVN	q	Yeast - snq2∆ treated with epoxomicin	0.921951	1.07805	Epox=	1.21528	1.30309	1.25919	=epox/cont in snq2∆
ENO2	Enolase II	3	2,3	1195.61	l	ADLSKSKTSPY	v	Yeast - pdr5∆ treated with bortezomib	0.99	1.01	Bort=	0.76	0.64	0.7	=bortez/cont in pdr5∆
ENO2	Enolase II	3	2,3	1195.61	l	ADLSKSKTSPY	v	Yeast - snq2∆ treated with bortezomib	1.36266	0.637341	Bort=	1.76924	0.648442	1.20884	=bortez/cont in snq2∆
ENO2	Enolase II	3	2,3	1195.61	l	ADLSKSKTSPY	v	Yeast treated with bortezomib	1	1	Treated=	1.12903	1.27419	1.20161	=bortez/cont in WT yeast
ENO2	Enolase II	2	2	1140.68	e	ALDLIVDAIKA	a	Yeast - WT vs blm10∆	1.45455	0.545455	KO =	0.515152	0.545455	0.530303	=blm10∆/cont
ENO2	Enolase II	3	3	1576.77	k	ANLDVKDQKAVDDF	l	Yeast treated with bortezomib	0.733333	1.26667	Treated=	1.76667	0.6	1.18333	=bortez/cont in WT yeast
ENO2	Enolase II	2	2	736.412	*m	AVSKVYA	r	Yeast - pdr5∆ treated with bortezomib	1.43513	0.564872	Bort=	2.41306	2.74846	2.58076	=bortez/cont in pdr5∆
ENO2	Enolase II	2	2	736.412	*m	AVSKVYA	r	Yeast - snq2∆ treated with bortezomib	1.69353	0.306473	Bort=	3.56847	1.34214	2.45531	=bortez/cont in snq2∆
ENO2	Enolase II	2	2	736.412	*m	AVSKVYA	r	Yeast - snq2∆ treated with epoxomicin	0.71	1.29	Epox=	1.01	1.52	1.27	=epox/cont in snq2∆
ENO2	Enolase II	2	2	736.412	*m	AVSKVYA	r	Yeast treated with bortezomib	0.894737	1.10526	Treated=	2.15789	0.894737	1.52632	=bortez/cont in WT yeast
ENO2	Enolase II	4	2	1556.74	k	AVYAGENFHHGDKL	*	Yeast - snq2∆ treated with epoxomicin	0.719862	1.28014	Epox=	1.73733	2.24024	1.98879	=epox/cont in snq2∆
ENO2	Enolase II	4	2	1556.74	k	AVYAGENFHHGDKL	*	Yeast treated with bortezomib	0.925926	1.07407	Treated=	2	1.22222	1.61111	=bortez/cont in WT yeast
ENO2	Enolase II	2	1	1169.64	d	DLTVTNPARIA	t	Yeast - snq2∆ treated with epoxomicin	0.944903	1.0551	Epox=	1.16199	2.52854	1.84527	=epox/cont in snq2∆
ENO2	Enolase II	4,5	2,3	2228.05	e	EELGDKAVYAGENFHHGDKL	*	Yeast - snq2∆ treated with epoxomicin	1.0074	0.992598	Epox=	1.83271	1.69628	1.76449	=epox/cont in snq2∆
ENO2	Enolase II	4	2	2228.05	e	EELGDKAVYAGENFHHGDKL	*	Yeast - WT vs blm10∆	0.40678	1.59322	KO =	0.983051	0.305085	0.644068	=blm10∆/cont
ENO2	Enolase II	4,5	2,3	2228.05	e	EELGDKAVYAGENFHHGDKL	*	Yeast treated with bortezomib	1.09333	0.906667	Treated=	1.84	1.73333	1.78667	=bortez/cont in WT yeast
ENO2	Enolase II	2	1	1164.58	q	EFMIAPTGAKT	f	Yeast treated with bortezomib	1.12088	0.879121	Treated=	0.681319	0.989011	0.835165	=bortez/cont in WT yeast
ENO2	Enolase II	2	1	1035.54	e	FMIAPTGAKT	f	Yeast treated with bortezomib	1.17808	0.821918	Treated=	0.794521	1.09589	0.945205	=bortez/cont in WT yeast
ENO2	Enolase II	2	1	1182.61	e	FMIAPTGAKTF	a	Yeast - snq2∆ treated with epoxomicin	1.09229	0.907712	Epox=	0.848715	0.806574	0.827644	=epox/cont in snq2∆
ENO2	Enolase II	3	2	1137.61	a	GHDGKVKIGLD	c	Yeast - pdr5∆ treated with bortezomib	0.75942	1.24058	Bort=	0.886957	0.969565	0.928261	=bortez/cont in pdr5∆
ENO2	Enolase II	3	2	1137.61	a	GHDGKVKIGLD	c	Yeast - snq2∆ treated with bortezomib	0.941001	1.059	Bort=	1.70426	0.545183	1.12472	=bortez/cont in snq2∆
ENO2	Enolase II	3	2	1137.61	a	GHDGKVKIGLD	c	Yeast - snq2∆ treated with epoxomicin	1.57457	0.425428	Epox=	0.786675	0.78423	0.785452	=epox/cont in snq2∆
ENO2	Enolase II	3	2	1137.61	a	GHDGKVKIGLD	c	Yeast treated with bortezomib	1.28767	0.712329	Treated=	1.15068	1.45205	1.30137	=bortez/cont in WT yeast
ENO2	Enolase II	2	1	1681.9	a	GIQIVADDLTVTNPAR	i	Yeast - snq2∆ treated with epoxomicin	0.934316	1.06568	Epox=	1.26949	1.79742	1.53346	=epox/cont in snq2∆
ENO2	Enolase II	3	2	1059.57	d	GTANKSKLGAN	a	Yeast - snq2∆ treated with bortezomib	1.11502	0.88498	Bort=	1.04195	1.31529	1.17862	=bortez/cont in snq2∆
ENO2	Enolase II	3	3	1059.57	d	GTANKSKLGAN	a	Yeast treated with bortezomib	0.779661	1.22034	Treated=	1.62712	1.32203	1.47458	=bortez/cont in WT yeast
ENO2	Enolase II	2	1	1120.49	t	GVELADMYHS	l	Yeast - pdr5∆ treated with bortezomib	1.50213	0.49787	Bort=	2.19598	1.49117	1.84358	=bortez/cont in pdr5∆
ENO2	Enolase II	2	1	1120.49	t	GVELADMYHS	l	Yeast - snq2∆ treated with bortezomib	1.41	0.59	Bort=	2.52	0.99	1.76	=bortez/cont in snq2∆
ENO2	Enolase II	2	1	1120.49	t	GVELADMYHS	l	Yeast - snq2∆ treated with epoxomicin	0.910662	1.08934	Epox=	1.58343	1.59817	1.5908	=epox/cont in snq2∆
ENO2	Enolase II	2	1	1120.49	t	GVELADMYHS	l	Yeast treated with bortezomib	0.883721	1.11628	Treated=	2.18605	1.86047	2.02326	=bortez/cont in WT yeast
ENO2	Enolase II	2	1	904.502	m	IAPTGAKTF	a	Yeast - snq2∆ treated with epoxomicin	1.11172	0.888282	Epox=	1.13692	0.750525	0.943721	=epox/cont in snq2∆
ENO2	Enolase II	2	1	946.533	q	IGTLSESIK	a	Yeast - snq2∆ treated with epoxomicin	1.35654	0.643458	Epox=	1.29579	0.890187	1.09299	=epox/cont in snq2∆
ENO2	Enolase II	2	1	1017.57	q	IGTLSESIKA	a	Yeast - snq2∆ treated with epoxomicin	1.37193	0.628073	Epox=	1.75786	0.780579	1.26922	=epox/cont in snq2∆
ENO2	Enolase II	3	2	1308.69	h	LADLSKSKTSPY	v	Yeast - WT vs blm10∆	1.24138	0.758621	KO =	0.597701	0.551724	0.574713	=blm10∆/cont
ENO2	Enolase II	3	3	1173.64	s	LDGTANKSKLGA	n	Yeast treated with bortezomib	0.769231	1.23077	Treated=	1.80769	0.769231	1.28846	=bortez/cont in WT yeast
ENO2	Enolase II	2	1	1035.54	f	MIAPTGAKTF	a	Yeast - snq2∆ treated with epoxomicin	1.24576	0.754242	Epox=	1.18872	0.518601	0.85366	=epox/cont in snq2∆
ENO2	Enolase II	3	2	1505.74	a	NLDVKDQKAVDDF	l	Yeast - pdr5∆ treated with bortezomib	0.990676	1.00932	Bort=	0.475524	0.461538	0.468531	=bortez/cont in pdr5∆
ENO2	Enolase II	3	2	1505.74	a	NLDVKDQKAVDDF	l	Yeast - snq2∆ treated with bortezomib	1.12603	0.873968	Bort=	0.602091	0.478811	0.540451	=bortez/cont in snq2∆
ENO2	Enolase II	3	2	1505.74	a	NLDVKDQKAVDDF	l	Yeast - snq2∆ treated with epoxomicin	1.06548	0.934524	Epox=	1.10324	0.899182	1.00121	=epox/cont in snq2∆
ENO2	Enolase II	2	1	1074.59	n	QIGTLSESIK	a	Yeast - pdr5∆ treated with bortezomib	0.709434	1.29057	Bort=	1.49434	1.86792	1.68113	=bortez/cont in pdr5∆
ENO2	Enolase II	2	1	1074.59	n	QIGTLSESIK	a	Yeast - snq2∆ treated with bortezomib	1.18	0.82	Bort=	0.61	0.86	0.73	=bortez/cont in snq2∆
ENO2	Enolase II	2	1	1074.59	n	QIGTLSESIK	a	Yeast - snq2∆ treated with epoxomicin	1.10696	0.893039	Epox=	1.26446	0.719803	0.992133	=epox/cont in snq2∆
ENO2	Enolase II	2	1	1074.59	n	QIGTLSESIK	a	Yeast treated with bortezomib	1	1	Bort=	1	1.35	1.18	=bortez/cont in WT yeast
ENO2	Enolase II	2	1,2	1145.63	n	QIGTLSESIKA	a	Yeast - pdr5∆ treated with bortezomib	1.1	0.9	Bort=	1.42	1.39	1.4	=bortez/cont in pdr5∆
ENO2	Enolase II	2	2	1145.63	n	QIGTLSESIKA	a	Yeast - snq2∆ treated with bortezomib	0.978102	1.0219	Bort=	2.0292	1.76642	1.89781	=bortez/cont in snq2∆
ENO2	Enolase II	2	1	1145.63	n	QIGTLSESIKA	a	Yeast - snq2∆ treated with epoxomicin	1.04802	0.951978	Epox=	1.16395	0.781891	0.972922	=epox/cont in snq2∆
ENO2	Enolase II	2	1,2	1145.63	n	QIGTLSESIKA	a	Yeast treated with bortezomib	0.92	1.08	Bort=	1.42	1	1.21	=bortez/cont in WT yeast
ENO2	Enolase II	3	1	1470.79	l	RTGQIKTGAPARSE	r	Yeast treated with bortezomib	1.0137	0.986301	Treated=	0.931507	1.39726	1.16438	=bortez/cont in WT yeast
ENO2	Enolase II	4	1	1739.98	l	RTGQIKTGAPARSERL	a	Yeast treated with bortezomib	0.955556	1.04444	Treated=	0.733333	1.22222	0.977778	=bortez/cont in WT yeast
ENO2	Enolase II	5	2	1939.11	l	RTGQIKTGAPARSERLAK	l	Yeast treated with bortezomib	0.727273	1.27273	Treated=	0.818182	1.42424	1.12121	=bortez/cont in WT yeast
ENO2	Enolase II	2	1	1239.61	r	SIVPSGASTGVHE	a	Yeast - snq2∆ treated with epoxomicin	1.06482	0.935178	Epox=	1.37655	2.21704	1.7968	=epox/cont in snq2∆
ENO2	Enolase II	3	2	1260.67	l	SLDGTANKSKLGA	n	Yeast - pdr5∆ treated with bortezomib	0.843658	1.15634	Bort=	0.122714	0.266667	0.19469	=bortez/cont in pdr5∆
ENO2	Enolase II	3	2	1260.67	l	SLDGTANKSKLGA	n	Yeast - snq2∆ treated with bortezomib	1.21694	0.783059	Bort=	0.198659	0.205972	0.202316	=bortez/cont in snq2∆
ENO2	Enolase II	3	2	1260.67	l	SLDGTANKSKLGA	n	Yeast - snq2∆ treated with epoxomicin	1.10979	0.890207	Epox=	1.3486	0.832958	1.09078	=epox/cont in snq2∆
ENO2	Enolase II	3	2,3	1260.67	l	SLDGTANKSKLGA	n	Yeast treated with bortezomib	0.87	1.13	Treated=	1.36	1.07	1.21	=bortez/cont in WT yeast
ENO2	Enolase II	2,3	2	1374.71	l	SLDGTANKSKLGAN	a	Yeast - pdr5∆ treated with bortezomib	0.777021	1.22298	Bort=	1.31988	1.76867	1.54427	=bortez/cont in pdr5∆
ENO2	Enolase II	2,3	2,3	1374.71	l	SLDGTANKSKLGAN	a	Yeast - snq2∆ treated with bortezomib	1.30222	0.697784	Bort=	1.46315	1.04306	1.25311	=bortez/cont in snq2∆
ENO2	Enolase II	3	2	1374.71	l	SLDGTANKSKLGAN	a	Yeast - snq2∆ treated with epoxomicin	1.06529	0.934711	Epox=	1.04593	0.675833	0.860879	=epox/cont in snq2∆
ENO2	Enolase II	3	2	1374.71	l	SLDGTANKSKLGAN	a	Yeast treated with bortezomib	1.14706	0.852941	Treated=	1	1.55882	1.27941	=bortez/cont in WT yeast
ENO2	Enolase II	2,3	2	1445.75	l	SLDGTANKSKLGANA	i	Yeast - pdr5∆ treated with bortezomib	0.884701	1.1153	Bort=	0.272727	0.294161	0.283444	=bortez/cont in pdr5∆
ENO2	Enolase II	3	2	1445.75	l	SLDGTANKSKLGANA	i	Yeast - snq2∆ treated with bortezomib	1.33842	0.661582	Bort=	0.257388	0.21735	0.237369	=bortez/cont in snq2∆
ENO2	Enolase II	3	2	1445.75	l	SLDGTANKSKLGANA	i	Yeast - snq2∆ treated with epoxomicin	1.15191	0.848086	Epox=	1.37049	0.821307	1.0959	=epox/cont in snq2∆
ENO2	Enolase II	3	2	1445.75	l	SLDGTANKSKLGANA	i	Yeast treated with bortezomib	1.10417	0.895833	Treated=	0.708333	1.08333	0.895833	=bortez/cont in WT yeast
ENO2	Enolase II	4	2	2247.12	k	SLTKKRYGASAGNVGDEGGVAPN	i	Yeast - snq2∆ treated with epoxomicin	1.02823	0.971766	Epox=	1.65857	1.20158	1.43007	=epox/cont in snq2∆
ENO2	Enolase II	4	2	2247.12	k	SLTKKRYGASAGNVGDEGGVAPN	i	Yeast treated with bortezomib	1.12121	0.878788	Treated=	0.909091	1.39394	1.15152	=bortez/cont in WT yeast
ENO2	Enolase II	2	1	1550.72	r	SVYDSRGNPTVEVE	l	Yeast - snq2∆ treated with bortezomib	1.06466	0.935345	Bort=	5.38793	1.2931	3.34052	=bortez/cont in snq2∆
ENO2	Enolase II	2	1	1570.85	q	TAEEALDLIVDAIKA	a	Yeast - WT vs blm10∆	0.535211	1.46479	KO =	1.38028	0.619718	1	=blm10∆/cont
ENO2	Enolase II	2,3	2	1129.63	a	TAIEKKAADAL	l	Yeast - pdr5∆ treated with bortezomib	0.843181	1.15682	Bort=	1.54264	1.37017	1.4564	=bortez/cont in pdr5∆
ENO2	Enolase II	3	2	1129.63	a	TAIEKKAADAL	l	Yeast - snq2∆ treated with bortezomib	1.11736	0.882635	Bort=	1.26383	1.38471	1.32427	=bortez/cont in snq2∆
ENO2	Enolase II	3	2	1129.63	a	TAIEKKAADAL	l	Yeast - snq2∆ treated with epoxomicin	1.17107	0.828932	Epox=	1.25405	0.86795	1.061	=epox/cont in snq2∆
ENO2	Enolase II	3	2	1129.63	a	TAIEKKAADAL	l	Yeast treated with bortezomib	1.02941	0.970588	Treated=	1.11765	1.44118	1.27941	=bortez/cont in WT yeast
ENO2	Enolase II	4	3	1582.97	a	TAIEKKAADALLLKV	n	Yeast - WT vs blm10∆	0.492754	1.50725	KO =	1.3913	0.521739	0.956522	=blm10∆/cont
ENO2	Enolase II	3	1	1318.72	t	TEKGVFRSIVPS	g	Yeast treated with bortezomib	0.925	1.075	Treated=	1.15	1.35	1.25	=bortez/cont in WT yeast
ENO2	Enolase II	4	1	2057.05	t	TEKGVFRSIVPSGASTGVHE	a	Yeast treated with bortezomib	0.860759	1.13924	Treated=	0.962025	1.34177	1.1519	=bortez/cont in WT yeast
ENO2	Enolase II	4	2	2047.01	l	TKKRYGASAGNVGDEGGVAPN	i	Yeast - pdr5∆ treated with bortezomib	1.15472	0.845283	Bort=	1.63019	0.928302	1.27925	=bortez/cont in pdr5∆
ENO2	Enolase II	4	2	2047.01	l	TKKRYGASAGNVGDEGGVAPN	i	Yeast - snq2∆ treated with bortezomib	1.45409	0.545906	Bort=	0.766749	0.672457	0.719603	=bortez/cont in snq2∆
ENO2	Enolase II	4	2	2047.01	l	TKKRYGASAGNVGDEGGVAPN	i	Yeast - snq2∆ treated with epoxomicin	1.1934	0.806604	Epox=	1.82075	0.981132	1.40094	=epox/cont in snq2∆
ENO2	Enolase II	4	2	2047.01	l	TKKRYGASAGNVGDEGGVAPN	i	Yeast treated with bortezomib	1.06667	0.933333	Treated=	0.966667	1.63333	1.3	=bortez/cont in WT yeast
ENO2	Enolase II	4	3	1803.94	f	VKANLDVKDQKAVDDF	l	Yeast - snq2∆ treated with epoxomicin	1.32615	0.673854	Epox=	1.50222	0.797741	1.14998	=epox/cont in snq2∆
ERV29	Protein localized to COPII-coated vesicles	4	3	2064.11	l	LVTNTGAGELSVDEKKKIY	*	Yeast - WT vs blm10∆	1.14634	0.853659	KO =	0.487805	0.731707	0.609756	=blm10∆/cont
GAS1	Beta-1,3-glucanosyltransferase	2	1	1401.71	*a	DDVPAIEVVGNKF	f	Yeast - pdr5∆ treated with bortezomib	1.02491	0.975089	Bort=	1.25979	0.918149	1.08897	=bortez/cont in pdr5∆
GAS1	Beta-1,3-glucanosyltransferase	2	1	1401.71	*a	DDVPAIEVVGNKF	f	Yeast - snq2∆ treated with bortezomib	1.07407	0.925926	Bort=	0.969136	0.635802	0.802469	=bortez/cont in snq2∆
GAS1	Beta-1,3-glucanosyltransferase	2	1,2	1401.71	*a	DDVPAIEVVGNKF	f	Yeast - snq2∆ treated with epoxomicin	1.09485	0.905152	Epox=	1.01595	1.00509	1.01052	=epox/cont in snq2∆
GAS1	Beta-1,3-glucanosyltransferase	2	1,2	1401.71	*a	DDVPAIEVVGNKF	f	Yeast - WT vs blm10∆	0.993789	1.00621	KO =	1.08075	1.14286	1.1118	=blm10∆/cont
GAS1	Beta-1,3-glucanosyltransferase	2	1	1401.71	*a	DDVPAIEVVGNKF	f	Yeast treated with bortezomib	0.942857	1.05714	Treated=	0.828571	1.51429	1.17143	=bortez/cont in WT yeast
GDH1	NADP(+)-dependent glutamate dehydrogenase	2	1,2	1324.6	f	IKVSDAMFDQGD	v	Yeast - snq2∆ treated with epoxomicin	1.01765	0.982351	Epox=	0.945896	0.915614	0.930755	=epox/cont in snq2∆
GDH1	NADP(+)-dependent glutamate dehydrogenase	2	1,2	1423.67	f	IKVSDAMFDQGDV	f	Yeast - snq2∆ treated with epoxomicin	0.983377	1.01662	Epox=	0.985618	1.13672	1.06117	=epox/cont in snq2∆
GDH1	NADP(+)-dependent glutamate dehydrogenase	2	2	1570.73	f	IKVSDAMFDQGDVF	*	Yeast - snq2∆ treated with epoxomicin	0.634796	1.3652	Epox=	1.02612	2.186	1.60606	=epox/cont in snq2∆
GDH1	NADP(+)-dependent glutamate dehydrogenase	2	1,2	1586.73	f	IKVSDAMoxFDQGDVF	*	Yeast - snq2∆ treated with epoxomicin	1.05411	0.945886	Epox=	1.05894	1.19614	1.12754	=epox/cont in snq2∆
GPM1	Tetrameric phosphoglycerate mutase	3	2	1914.98	y	YLDPEAAAAGAAAVANQGKK	*	Yeast - snq2∆ treated with epoxomicin	1.31165	0.688351	Epox=	1.81297	0.670461	1.24172	=epox/cont in snq2∆
GPM1	Tetrameric phosphoglycerate mutase	3	2,3	1914.98	y	YLDPEAAAAGAAAVANQGKK	*	Yeast - WT vs blm10∆	0.630872	1.36913	KO =	1.11409	0.684564	0.899329	=blm10∆/cont
GPM1	Tetrameric phosphoglycerate mutase	3	2	1355.69	f	ELDENLKPSKPS	y	Yeast treated with bortezomib	1.13043	0.869565	Treated=	0.369565	0.847826	0.608696	=bortez/cont in WT yeast
GPM1	Tetrameric phosphoglycerate mutase	4	3	1626.87	k	GQQEAARAGELLKEK	k	Yeast treated with bortezomib	0.898876	1.10112	Treated=	1.01124	0.696629	0.853933	=bortez/cont in WT yeast
GPM1	Tetrameric phosphoglycerate mutase	2	1	1243.67	h	LEGISDADIAKL	n	Yeast treated with bortezomib	1.18519	0.814815	Treated=	0.320988	0.666667	0.493827	=bortez/cont in WT yeast
HOM2	Aspartic beta semi-aldehyde dehydrogenase	4	2	1816.03	*m	AGKKIAGVLGATGSVGQRF	i	Yeast - WT vs blm10∆	0.56	1.44	KO =	0.88	0.64	0.76	=blm10∆/cont
HSP10	Mitochondrial matrix co-chaperonin	3	2	1899.09	*m	Ac-STLLKSAKSIVPLMDRV	l	Yeast - WT vs blm10∆	0.847826	1.15217	KO =	0.76087	0.695652	0.728261	=blm10∆/cont
HSP12	Plasma membrane localized protein that protects membranes from desiccation	4	3	2003.99	*m	Ac-SDAGRKGFGEKASEALKPD	s	Yeast treated with bortezomib	1.0411	0.958904	Treated=	1.31507	1.39726	1.35616	=bortez/cont in WT yeast
HSP12	Plasma membrane localized protein that protects membranes from desiccation	3	2	1754.82	k	VQPEDNKGVFQGVHDS	a	Yeast treated with bortezomib	0.642857	1.35714	Treated=	1.92857	0.928571	1.42857	=bortez/cont in WT yeast
Hsp26	Small heat shock protein	4	2	2032	l	ANTPAKDSTGKEVARPNNY	a	Yeast treated with bortezomib	1.225	0.775	Treated=	0.25	0.725	0.4875	=bortez/cont in WT yeast
Hsp26	Small heat shock protein	4	2	2145.08	q	LANTPAKDSTGKEVARPNNY	a	Yeast treated with bortezomib	1.11364	0.886364	Treated=	0.431818	0.75	0.590909	=bortez/cont in WT yeast
Hsp26	Small heat shock protein	2	1	1313.59	v	PVDILDHDNNY	e	Yeast treated with bortezomib	0.955556	1.04444	Treated=	1.11111	0.733333	0.922222	=bortez/cont in WT yeast
Hsp26	Small heat shock protein	2	1	1442.63	v	PVDILDHDNNYE	l	Yeast treated with bortezomib	0.853659	1.14634	Treated=	1.04878	0.634146	0.841463	=bortez/cont in WT yeast
Hsp26	Small heat shock protein	2	1	1555.72	v	PVDILDHDNNYEL	k	Yeast treated with bortezomib	0.959184	1.04082	Treated=	0.857143	0.591837	0.72449	=bortez/cont in WT yeast
Hsp26	Small heat shock protein	4	3	1959.02	v	SGEIPSTLNEESKDKVKV	k	Yeast treated with bortezomib	1.14286	0.857143	Treated=	0.545455	0.701299	0.623377	=bortez/cont in WT yeast
Hsp26	Small heat shock protein	5	5	1816.07	l	TVPKLKPQKDGKNHVK	k	Yeast - WT vs blm10∆	1.07071	0.929293	KO =	0.969697	0.626263	0.79798	=blm10∆/cont
IPP1	Cytoplasmic inorganic pyrophosphatase	2	1	1094.6	a	IDINDPLAPK	l	Yeast - snq2∆ treated with epoxomicin	1.37734	0.622662	Epox=	1.31867	0.783278	1.05097	=epox/cont in snq2∆
LAP4	Vacuolar aminopeptidase yscI	3	2	1882.83	l	SEKSNWQDSIGEDGGKF	y	Yeast treated with bortezomib	1.2	0.8	Treated=	0.682353	0.988235	0.835294	=bortez/cont in WT yeast
MET6	Cobalamin-independent methionine synthase	2	1	1110.6	l	DLPANAQAAIK	k	Yeast - snq2∆ treated with epoxomicin	1.10619	0.893813	Epox=	1.1494	0.711357	0.930379	=epox/cont in snq2∆
MRP8	Protein of unknown function	3	3	2382.3	*m	Ac-SNEIELLQKQVSELQDLVKK	q	Yeast - WT vs blm10∆	1.13846	0.861538	KO =	0.461538	1.44615	0.953846	=blm10∆/cont
OM14	Integral mitochondrial outer membrane protein	3	2	1268.68	a	FVSKTQDFAKV	c	Yeast - pdr5∆ treated with bortezomib	1	0	Bort=	1.29179	0.644184	0.967986	=bortez/cont in pdr5∆
OM14	Integral mitochondrial outer membrane protein	3	2	1268.68	a	FVSKTQDFAKV	c	Yeast - snq2∆ treated with bortezomib	1	0	Bort=	3.89166	0.753224	2.32244	=bortez/cont in snq2∆
OM14	Integral mitochondrial outer membrane protein	3	2	1268.68	a	FVSKTQDFAKV	c	Yeast - WT vs blm10∆	0.828283	1.17172	KO =	0.585859	0.787879	0.686869	=blm10∆/cont
PDC1	Pyruvate decarboxylase isozyme 1	2	1	1609.87	*m	Ac-SEITLGKYLFERL	k	Yeast - WT vs blm10∆	1.16854	0.831461	KO =	0.58427	0.808989	0.696629	=blm10∆/cont
PDC1	Pyruvate decarboxylase isozyme 1	3	3	1053.62	l	ALVKDAKNPV	i	Yeast - snq2∆ treated with bortezomib	1.56105	0.438952	Bort=	1.6613	0.853538	1.25742	=bortez/cont in snq2∆
PDC1	Pyruvate decarboxylase isozyme 1	3	2	1053.62	l	ALVKDAKNPV	i	Yeast - snq2∆ treated with epoxomicin	1.42475	0.575252	Epox=	1.11941	0.244425	0.681917	=epox/cont in snq2∆
PDC1	Pyruvate decarboxylase isozyme 1	3	3	1053.62	l	ALVKDAKNPV	i	Yeast - WT vs blm10∆	0.60274	1.39726	KO =	1.0137	0.328767	0.671233	=blm10∆/cont
PDC1	Pyruvate decarboxylase isozyme 1	3	3	1053.62	l	ALVKDAKNPV	i	Yeast treated with bortezomib	0.511628	1.48837	Treated=	2	1.44186	1.72093	=bortez/cont in WT yeast
PDC1	Pyruvate decarboxylase isozyme 1	4	2	1761.84	m	GKGSIDEQHPRYGGVY	v	Yeast treated with bortezomib	1.36364	0.636364	Treated=	2.40909	2.13636	2.27273	=bortez/cont in WT yeast
PDC1	Pyruvate decarboxylase isozyme 1	3	2,3	3052.63	m	IEIMLPVFDAPQNLVEQAKLTAATNAKQ	*	Yeast - WT vs blm10∆	0.712644	1.28736	KO =	0.873563	0.862069	0.867816	=blm10∆/cont
PDC1	Pyruvate decarboxylase isozyme 1	3	2,3	3068.63	m	IEIMoxLPVFDAPQNLVEQAKLTAATNAKQ	*	Yeast - WT vs blm10∆	0.760234	1.23977	KO =	0.865497	0.900585	0.883041	=blm10∆/cont
PDC1	Pyruvate decarboxylase isozyme 1	3	2,3	2810.5	e	IMLPVFDAPQNLVEQAKLTAATNAKQ	*	Yeast - WT vs blm10∆	0.670659	1.32934	KO =	0.934132	0.742515	0.838323	=blm10∆/cont
PDC1	Pyruvate decarboxylase isozyme 1	3	2,3	2826.5	e	IMoxLPVFDAPQNLVEQAKLTAATNAKQ	*	Yeast - WT vs blm10∆	0.674847	1.32515	KO =	0.871166	0.736196	0.803681	=blm10∆/cont
PDC1	Pyruvate decarboxylase isozyme 1	2	1,2	1645.98	y	LGLPANLVDLNVPAKL	l	Yeast - WT vs blm10∆	0.453901	1.5461	KO =	1.20567	0.666667	0.93617	=blm10∆/cont
PDC1	Pyruvate decarboxylase isozyme 1	3	2	2572.26	l	LQTPIDMSLKPNDAESEKEVIDT	i	Yeast - snq2∆ treated with epoxomicin	1.28376	0.716244	Epox=	1.35367	0.437286	0.895476	=epox/cont in snq2∆
PDC1	Pyruvate decarboxylase isozyme 1	3	2	1446.81	l	LTTIADAAKGYKPV	a	Yeast - WT vs blm10∆	0.691358	1.30864	KO =	0.716049	0.469136	0.592593	=blm10∆/cont
PDC1	Pyruvate decarboxylase isozyme 1	3	2,3	2453.29	l	PVFDAPQNLVEQAKLTAATNAKQ	*	Yeast - WT vs blm10∆	0.829268	1.17073	KO =	0.902439	0.756098	0.829268	=blm10∆/cont
PDC1	Pyruvate decarboxylase isozyme 1	2	1	1242.63	l	QTPIDMSLKPN	d	Yeast - snq2∆ treated with epoxomicin	1.14141	0.858592	Epox=	1.10475	0.837643	0.971195	=epox/cont in snq2∆
PDC1	Pyruvate decarboxylase isozyme 1	3	2	1901.9	l	QTPIDMSLKPNDAESEK	e	Yeast - snq2∆ treated with epoxomicin	1.33671	0.663287	Epox=	1.61923	0.841958	1.23059	=epox/cont in snq2∆
PDC1	Pyruvate decarboxylase isozyme 1	3	2	2358.13	l	QTPIDMSLKPNDAESEKEVID	t	Yeast - snq2∆ treated with epoxomicin	1.20326	0.796736	Epox=	1.33523	0.76481	1.05002	=epox/cont in snq2∆
PDC1	Pyruvate decarboxylase isozyme 1	3	2	2459.17	l	QTPIDMSLKPNDAESEKEVIDT	i	Yeast - snq2∆ treated with epoxomicin	1.20092	0.799082	Epox=	1.04517	0.632153	0.838663	=epox/cont in snq2∆
PDC1	Pyruvate decarboxylase isozyme 1	3	2	1471.8	l	VEQAKLTAATNAKQ	*	Yeast - snq2∆ treated with epoxomicin	1.20336	0.79664	Epox=	0.889956	0.429308	0.659632	=epox/cont in snq2∆
PDC1	Pyruvate decarboxylase isozyme 1	3	2,3	1471.8	l	VEQAKLTAATNAKQ	*	Yeast - WT vs blm10∆	0.631579	1.36842	KO =	0.921053	0.684211	0.802632	=blm10∆/cont
PDC5	Pyruvate decarboxylase isozyme 5	2	1	1091.54	r	NATFPGVQMK	f	Yeast - snq2∆ treated with epoxomicin	1.18573	0.814266	Epox=	0.851029	0.773663	0.812346	=epox/cont in snq2∆
PEP4	Vacuolar aspartyl protease (proteinase A)	2	1	1071.5	*e	GGHDVPLTNY	l	Yeast - pdr5∆ treated with bortezomib	1.54985	0.450154	Bort=	3.05653	4.01644	3.53649	=bortez/cont in pdr5∆
PEP4	Vacuolar aspartyl protease (proteinase A)	2	1	1071.5	*e	GGHDVPLTNY	l	Yeast - snq2∆ treated with bortezomib	1.53903	0.460973	Bort=	2.45914	3.58494	3.02204	=bortez/cont in snq2∆
PEP4	Vacuolar aspartyl protease (proteinase A)	2	2	748.412	f	GKFDGIL	g	Yeast - pdr5∆ treated with bortezomib	1.43427	0.565728	Bort=	4.91784	6.5493	5.73357	=bortez/cont in pdr5∆
PEP4	Vacuolar aspartyl protease (proteinase A)	2	2	748.412	f	GKFDGIL	g	Yeast - snq2∆ treated with bortezomib	1.38837	0.611626	Bort=	5.62932	7.77759	6.70345	=bortez/cont in snq2∆
PEP4	Vacuolar aspartyl protease (proteinase A)	2	2	748.412	f	GKFDGIL	g	Yeast - snq2∆ treated with epoxomicin	0.638118	1.36188	Epox=	1.27729	1.47396	1.37563	=epox/cont in snq2∆
PEP4	Vacuolar aspartyl protease (proteinase A)	2	2	748.412	f	GKFDGIL	g	Yeast treated with bortezomib	0.765957	1.23404	Treated=	1.82979	1.3617	1.59574	=bortez/cont in WT yeast
PEP4	Vacuolar aspartyl protease (proteinase A)	2	2	805.433	f	GKFDGILG	l	Yeast - pdr5∆ treated with bortezomib	nd	nd	Bort=	>5	>5	>5	=bortez/cont in pdr5∆
PEP4	Vacuolar aspartyl protease (proteinase A)	2	2	805.433	f	GKFDGILG	l	Yeast - snq2∆ treated with bortezomib	nd	nd	Bort=	>5	>5	>5	=bortez/cont in snq2∆
PEP4	Vacuolar aspartyl protease (proteinase A)	2	1	1100.57	a	IQQDLLDEK	r	Yeast - pdr5∆ treated with bortezomib	0.403576	1.59642	Bort=	1.12644	0.985951	1.05619	=bortez/cont in pdr5∆
PEP4	Vacuolar aspartyl protease (proteinase A)	2	1,2	1100.57	a	IQQDLLDEK	r	Yeast - snq2∆ treated with bortezomib	1.23938	0.760621	Bort=	0.720355	1.33561	1.02798	=bortez/cont in snq2∆
PEP4	Vacuolar aspartyl protease (proteinase A)	2	2	1100.57	a	IQQDLLDEK	r	Yeast treated with bortezomib	0.59375	1.40625	Treated=	1.46875	0.59375	1.03125	=bortez/cont in WT yeast
PEP4	Vacuolar aspartyl protease (proteinase A)	3	1	1403.74	a	IQQDLLDEKRF	a	Yeast - snq2∆ treated with epoxomicin	1.32015	0.679854	Epox=	0.779336	0.505089	0.642212	=epox/cont in snq2∆
PEP4	Vacuolar aspartyl protease (proteinase A)	2	1	1660.78	*e	GGHDVPLTNYLNAQY	y	Yeast - snq2∆ treated with epoxomicin	0.986079	1.01392	Epox=	2.57309	1.93735	2.25522	=epox/cont in snq2∆
PGK1	3-phosphoglycerate kinase	3	2,3	1487.82	f	AAGTKALLDEVVKSS	a	Yeast - snq2∆ treated with epoxomicin	1.08564	0.914357	Epox=	1.03313	0.968118	1.00063	=epox/cont in snq2∆
PGK1	3-phosphoglycerate kinase	4	3	2219.22	*m	Ac-SLSSKLSVQDLDLKDKRVF	i	Yeast - WT vs blm10∆	0.866667	1.13333	KO =	0.777778	0.955556	0.866667	=blm10∆/cont
PGK1	3-phosphoglycerate kinase	3	2,3	1316.73	k	ELPGVAFLSEKK	*	Yeast - snq2∆ treated with epoxomicin	0.97475	1.02525	Epox=	1.03183	0.785376	0.908601	=epox/cont in snq2∆
PGK1	3-phosphoglycerate kinase	2	1	964.486	e	IGDSIFDKA	g	Yeast - snq2∆ treated with bortezomib	0.956522	1.04348	Bort=	0.505017	0.555184	0.5301	=bortez/cont in snq2∆
PGK1	3-phosphoglycerate kinase	2	1,2	964.486	e	IGDSIFDKA	g	Yeast - snq2∆ treated with epoxomicin	0.918245	1.08175	Epox=	0.803065	0.569841	0.686453	=epox/cont in snq2∆
PGK1	3-phosphoglycerate kinase	3	2	1868.06	y	SLAPVAKELQSLLGKDVT	f	Yeast - WT vs blm10∆	1.24051	0.759494	KO =	0.582278	0.683544	0.632911	=blm10∆/cont
PGM2	Phosphoglucomutase	3	1	1717.9	l	NFKQVLGTEEPTVRT	*	Yeast - WT vs blm10∆	0.888889	1.11111	KO =	0.944444	0.907407	0.925926	=blm10∆/cont
PRC1	Vacuolar carboxypeptidase Y	2	1	1628.72	q	DIDDYLNQDYVKE	a	Yeast - snq2∆ treated with epoxomicin	1.03867	0.961326	Epox=	4.26519	2.62983	3.44751	=epox/cont in snq2∆
RPL10	60S ribosomal protein L10	3,4	2	1859.97	f	LSKKGSLENNIREFPE	y	Yeast - WT vs blm10∆	0.706587	1.29341	KO =	0.754491	0.658683	0.706587	=blm10∆/cont
RPL12A	60S ribosomal protein L12A	2	1,2	949.596	s	AALAPKIGPL	g	Yeast - snq2∆ treated with epoxomicin	1.23072	0.769284	Treated=	1.1936	1.00731	1.10045	=epox/cont in snq2∆
RPL13A	60S ribosomal protein L13A	2	1	1585.81	a	ATFPIAQPATDVEAR	a	Yeast - snq2∆ treated with epoxomicin	0.869238	1.13076	Epox=	0.811148	1.47531	1.14323	=epox/cont in snq2∆
RPL31A	60S ribosomal protein L31A	2	2	1614.85	l	VASAKGLQTVVVEEDA	*	Yeast - snq2∆ treated with epoxomicin	0.625268	1.37473	Epox=	1.36617	2.606	1.98608	=epox/cont in snq2∆
RPP1A	Ribosomal stalk protein P1 alpha	3	2,3	1284.7	f	AKALDGQNLKDL	l	Yeast - WT vs blm10∆	0.677778	1.32222	KO =	0.833333	0.844444	0.838889	=blm10∆/cont
RPP1A	Ribosomal stalk protein P1 alpha	3	3	1397.79	f	AKALDGQNLKDLL	v	Yeast - WT vs blm10∆	0.740741	1.25926	KO =	1.11111	0.91358	1.01235	=blm10∆/cont
RPP2A	Ribosomal protein P2 alpha	2	1	902.507	s	SVLSALEGK	s	Yeast - snq2∆ treated with epoxomicin	1.16311	0.836886	Epox=	0.989126	0.61766	0.803393	=epox/cont in snq2∆
RPP2B	Ribosomal protein P2 beta	2	2	1489.75	n	ELLSSLEGKGSLEE	i	Yeast - snq2∆ treated with epoxomicin	0.681185	1.31882	Epox=	1.38502	2.40244	1.89373	=epox/cont in snq2∆
RPP2B	Ribosomal protein P2 beta	2	2	1410.75	l	LVQGGNAAPSAADIK	a	Yeast - snq2∆ treated with epoxomicin	0.668219	1.33178	Epox=	1.02651	1.93515	1.48083	=epox/cont in snq2∆
RPP2B	Ribosomal protein P2 beta	2	1,2	1481.78	l	LVQGGNAAPSAADIKA	v	Yeast - snq2∆ treated with epoxomicin	0.982778	1.01722	Epox=	1.04296	1.15883	1.10089	=epox/cont in snq2∆
RPS19B	40S ribosomal protein S19B	2	1	1631.83	*m	AGVSVRDVAAQDFINA	y	Yeast - snq2∆ treated with epoxomicin	0.79425	1.20575	Epox=	0.928122	1.59928	1.2637	=epox/cont in snq2∆
RPS2	40S ribosomal protein S2	4	2	2727.39	l	WAEQPLPVSPLDIYSDEASAQKKR	f*	Yeast - WT vs blm10∆	1.10417	0.895833	KO =	0.5625	0.354167	0.458333	=blm10∆/cont
RPS2	40S ribosomal protein S2	4	2,3	2874.46	l	WAEQPLPVSPLDIYSDEASAQKKRF	*	Yeast - WT vs blm10∆	0.867725	1.13228	KO =	0.878307	0.47619	0.677249	=blm10∆/cont
RPS21A	40S ribosomal protein S21A	3	2	1960.01	*	Ac-MENDKGQLVELYVPRK	c	Yeast - WT vs blm10∆	0.961538	1.03846	KO =	0.846154	0.75	0.798077	=blm10∆/cont
RPS21A	40S ribosomal protein S21A	5	1	2655.37	y	VRSRGESDDSLNRLAQNDGLLKNV	w	Yeast - WT vs blm10∆	0.795181	1.20482	KO =	1.03614	1.27711	1.15663	=blm10∆/cont
RPS21A	40S ribosomal protein S21A	4	1	2818.43	g	YVRSRGESDDSLNRLAQNDGLLKNV	w	Yeast - WT vs blm10∆	0.895833	1.10417	KO =	0.895833	1.14583	1.02083	=blm10∆/cont
RTC3	RTC3p	3	2,3	2618.33	f	AASEELVDEYLKNPSIGKLSEVVE	l	Yeast - WT vs blm10∆	1.41085	0.589147	KO =	0.48062	0.790698	0.635659	=blm10∆/cont
RTC3	RTC3p	2	2	1806.87	*m	Ac-STVTKYFYKGENTDL	i	Yeast - WT vs blm10∆	1.19101	0.808989	KO =	0.494382	0.382022	0.438202	=blm10∆/cont
SMT3	Ubiquitin-like protein of the SUMO family	3	1	2810.23	q	ADQTPEDLDMEDNDIIEAHREQIGG	a	Yeast - snq2∆ treated with epoxomicin	0.823586	1.17641	Epox=	0.710501	1.38966	1.05008	=epox/cont in snq2∆
SOD1	Cytosolic copper-zinc superoxide dismutase	4	2,3	2483.19	h	AGQDDLGKGDTEESLKTGNAGPRPA	c	Yeast - snq2∆ treated with bortezomib	1.23283	0.767167	Bort=	1.27897	0.933476	1.10622	=bortez/cont in snq2∆
SOD1	Cytosolic copper-zinc superoxide dismutase	4	2,3	2483.19	h	AGQDDLGKGDTEESLKTGNAGPRPA	c	Yeast - snq2∆ treated with epoxomicin	0.824496	1.1755	Epox=	1.42468	1.48803	1.45636	=epox/cont in snq2∆
SOD1	Cytosolic copper-zinc superoxide dismutase	4	1	1747.84	y	EIAGNSPNAERGFHIH	e	Yeast - snq2∆ treated with epoxomicin	0.927913	1.07209	Epox=	0.974478	1.72061	1.34754	=epox/cont in snq2∆
SOD1	Cytosolic copper-zinc superoxide dismutase	2	1	884.508	l	IGPTSVVGR	s	Yeast - pdr5∆ treated with bortezomib	0.844884	1.15512	Bort=	1.28053	1.05941	1.16997	=bortez/cont in pdr5∆
SOD1	Cytosolic copper-zinc superoxide dismutase	2	1	1070.61	l	IGPTSVVGRSV	v	Yeast - pdr5∆ treated with bortezomib	0.854569	1.14543	Bort=	1.38996	1.2175	1.30373	=bortez/cont in pdr5∆
SOD1	Cytosolic copper-zinc superoxide dismutase	2	1	1070.61	l	IGPTSVVGRSV	v	Yeast - snq2∆ treated with bortezomib	0.595388	1.40461	Bort=	0.497554	0.708595	0.603075	=bortez/cont in snq2∆
SOD1	Cytosolic copper-zinc superoxide dismutase	5	2,3	3018.5	r	SVVIHAGQDDLGKGDTEESLKTGNAGPRPA	c	Yeast - snq2∆ treated with epoxomicin	0.958148	1.04185	Epox=	1.65492	1.22182	1.43837	=epox/cont in snq2∆
SOD1	Cytosolic copper-zinc superoxide dismutase	5	2	3018.5	r	SVVIHAGQDDLGKGDTEESLKTGNAGPRPA	c	Yeast treated with bortezomib	0.941176	1.05882	Treated=	0.735294	1.64706	1.19118	=bortez/cont in WT yeast
SOD1	Cytosolic copper-zinc superoxide dismutase	5	3	2931.47	s	VVIHAGQDDLGKGDTEESLKTGNAGPRPA	c	Yeast - snq2∆ treated with epoxomicin	0.898405	1.1016	Epox=	0.873216	1.75651	1.31486	=epox/cont in snq2∆
SSA2	ATP binding protein involved in protein folding	2	1	1228.65	l	QEVANPIMSKL	y	Yeast - snq2∆ treated with epoxomicin	0.876268	1.12373	Epox=	0.862069	0.776876	0.819473	=epox/cont in snq2∆
SSC1	Hsp70 family ATPase	3	1	1509.9	f	TRLIPRNTTIPTK	k	Yeast - WT vs blm10∆	0.899083	1.10092	KO =	0.605505	0.623853	0.614679	=blm10∆/cont
STF2	Protein involved in regulation of the mitochondrial F1F0-ATP synthase	4	2	2428.18	k	DRRGSNLQSHEQKFENVQKE	*	Yeast - WT vs blm10∆	1.15663	0.843373	KO =	0.819277	1.03614	0.927711	=blm10∆/cont
STF2	Protein involved in regulation of the mitochondrial F1F0-ATP synthase	5	2	2428.18	k	DRRGSNLQSHEQKFENVQKE	*	Yeast treated with bortezomib	1.01266	0.987342	Treated=	0.886076	1.13924	1.01266	=bortez/cont in WT yeast
STI1	Hsp90 co-chaperone	3	3	2818.33	*m	Ac-SLTADEYKQQGNAAFTAKDYDKAIE	l	Yeast - WT vs blm10∆	1.15217	0.847826	KO =	0.543478	0.478261	0.51087	=blm10∆/cont
TDH1	Glyceraldehyde-3-phosphate dehydrogenase, isozyme 1	2	2	1536.71	a	AEGPMKGVLGYTEDA	v	Yeast treated with bortezomib	0.791667	1.20833	Treated=	2.20833	1.125	1.66667	=bortez/cont in WT yeast
TDH1	Glyceraldehyde-3-phosphate dehydrogenase, isozyme 1	2	1	1150.59	d	VAVDSTGVFKE	l	Yeast treated with bortezomib	1.04545	0.954545	Treated=	1.22727	2.09091	1.65909	=bortez/cont in WT yeast
TDH1	Glyceraldehyde-3-phosphate dehydrogenase, isozyme 1	2	2	1218.69	r	VVDLIEYVAKA	*	Yeast - WT vs blm10∆	0.545455	1.45455	KO =	2.18182	1	1.59091	=blm10∆/cont
TDH1	Glyceraldehyde-3-phosphate dehydrogenase, isozyme 1	2	2	1283.59	k	YDSTHGRYKGT	v	Yeast - pdr5∆ treated with bortezomib	1.13111	0.868895	Bort=	1.05913	1.14139	1.10026	=bortez/cont in pdr5∆
TDH1	Glyceraldehyde-3-phosphate dehydrogenase, isozyme 1	2	2	1283.59	k	YDSTHGRYKGT	v	Yeast - snq2∆ treated with bortezomib	1.22735	0.77265	Bort=	1.11795	0.851282	0.984615	=bortez/cont in snq2∆
TDH1	Glyceraldehyde-3-phosphate dehydrogenase, isozyme 1	3	1	1283.59	k	YDSTHGRYKGT	v	Yeast treated with bortezomib	1.35849	0.641509	Treated=	0.943396	1.84906	1.39623	=bortez/cont in WT yeast
TDH2	Glyceraldehyde-3-phosphate dehydrogenase, isozyme 2	3	2	1478.76	a	AEGKLKGVLGYTED	a	Yeast treated with bortezomib	1.17949	0.820513	Treated=	1.07692	2.82051	1.94872	=bortez/cont in WT yeast
TDH2	Glyceraldehyde-3-phosphate dehydrogenase, isozyme 2	3	2,3	1549.8	a	AEGKLKGVLGYTEDA	v	Yeast treated with bortezomib	1.21003	0.789968	Treated=	0.783637	1.88696	1.3353	=bortez/cont in WT yeast
TDH2	Glyceraldehyde-3-phosphate dehydrogenase, isozyme 2	2	1	1002.55	m	AFRVPTVDV	s	Yeast treated with bortezomib	0.564103	1.4359	Treated=	2.25641	0.974359	1.61538	=bortez/cont in WT yeast
TDH2	Glyceraldehyde-3-phosphate dehydrogenase, isozyme 2	2	1	1089.58	m	AFRVPTVDVS	v	Yeast - snq2∆ treated with epoxomicin	0.794332	1.20567	Epox=	1.25241	2.37644	1.81442	=epox/cont in snq2∆
TDH2	Glyceraldehyde-3-phosphate dehydrogenase, isozyme 2	2	1	1089.58	m	AFRVPTVDVS	v	Yeast treated with bortezomib	0.6	1.4	Treated=	3	1.4	2.2	=bortez/cont in WT yeast
TDH2	Glyceraldehyde-3-phosphate dehydrogenase, isozyme 2	2	2	812.476	s	AGIQLSPK	f	Yeast treated with bortezomib	0.777778	1.22222	Treated=	2.38889	0.944444	1.66667	=bortez/cont in WT yeast
TDH2	Glyceraldehyde-3-phosphate dehydrogenase, isozyme 2	2	2	1304.66	l	AKVINDAFGIEE	g	Yeast treated with bortezomib	0.742857	1.25714	Treated=	2.91429	1.42857	2.17143	=bortez/cont in WT yeast
TDH2	Glyceraldehyde-3-phosphate dehydrogenase, isozyme 2	2	2	1361.68	l	AKVINDAFGIEEG	l	Yeast treated with bortezomib	0.764706	1.23529	Treated=	2.94118	1.17647	2.05882	=bortez/cont in WT yeast
TDH2	Glyceraldehyde-3-phosphate dehydrogenase, isozyme 2	2	1	1474.77	l	AKVINDAFGIEEGL	m	Yeast treated with bortezomib	1.08475	0.915254	Treated=	0.847458	1.79661	1.32203	=bortez/cont in WT yeast
TDH2	Glyceraldehyde-3-phosphate dehydrogenase, isozyme 2	3	3	1237.74	k	AVGKVLPELQGK	l	Yeast treated with bortezomib	0.68	1.32	Treated=	2.2	1.08	1.64	=bortez/cont in WT yeast
TDH2	Glyceraldehyde-3-phosphate dehydrogenase, isozyme 2	2	1	1085.57	f	DASAGIQLSPK	f	Yeast - snq2∆ treated with epoxomicin	1.19221	0.807792	Epox=	1.10851	0.719192	0.913853	=epox/cont in snq2∆
TDH2	Glyceraldehyde-3-phosphate dehydrogenase, isozyme 2	2	1	1085.57	f	DASAGIQLSPK	f	Yeast treated with bortezomib	1.08696	0.913043	Treated=	1.21739	2.04348	1.63043	=bortez/cont in WT yeast
TDH2	Glyceraldehyde-3-phosphate dehydrogenase, isozyme 2	3	2	1253.64	l	DTAQKHIDAGAK	k	Yeast treated with bortezomib	0.897959	1.10204	Treated=	1.18367	2.16327	1.67347	=bortez/cont in WT yeast
TDH2	Glyceraldehyde-3-phosphate dehydrogenase, isozyme 2	3	3	1381.67	m	GVNEEKYTSDLK	i	Yeast treated with bortezomib	1.02941	0.970588	Treated=	1.61765	1.29412	1.45588	=bortez/cont in WT yeast
TDH2	Glyceraldehyde-3-phosphate dehydrogenase, isozyme 2	3	3	1494.76	m	GVNEEKYTSDLKI	v	Yeast treated with bortezomib	0.93617	1.06383	Treated=	2.25532	1.74468	2	=bortez/cont in WT yeast
TDH2	Glyceraldehyde-3-phosphate dehydrogenase, isozyme 2	3	3	1352.68	k	LNKETTYDEIK	k	Yeast treated with bortezomib	0.896552	1.10345	Treated=	3.86207	1.31034	2.58621	=bortez/cont in WT yeast
TDH2	Glyceraldehyde-3-phosphate dehydrogenase, isozyme 2	4	3	1579.85	k	LNKETTYDEIKKV	v	Yeast treated with bortezomib	1.15663	0.843373	Treated=	0.674699	1.27711	0.975904	=bortez/cont in WT yeast
TDH2	Glyceraldehyde-3-phosphate dehydrogenase, isozyme 2	2	1	899.508	a	SAGIQLSPK	f	Yeast treated with bortezomib	1.04545	0.954545	Treated=	1.31818	1.90909	1.61364	=bortez/cont in WT yeast
TDH2	Glyceraldehyde-3-phosphate dehydrogenase, isozyme 2	2	2	882.517	k	VLPELQGK	l	Yeast treated with bortezomib	0.896552	1.10345	Treated=	2.96552	1.24138	2.10345	=bortez/cont in WT yeast
TDH2	Glyceraldehyde-3-phosphate dehydrogenase, isozyme 2	2	1	995.601	k	VLPELQGKL	t	Yeast treated with bortezomib	1.05882	0.941176	Treated=	0.745098	1.84314	1.29412	=bortez/cont in WT yeast
TDH2	Glyceraldehyde-3-phosphate dehydrogenase, isozyme 2	2	2	1153.67	k	VLPELQGKLTG	m	Yeast - snq2∆ treated with epoxomicin	0.887409	1.11259	Epox=	1.37772	2.59564	1.98668	=epox/cont in snq2∆
TDH2	Glyceraldehyde-3-phosphate dehydrogenase, isozyme 2	2	1,2	1153.67	k	VLPELQGKLTG	m	Yeast treated with bortezomib	0.86	1.14	Treated=	2.6	1.83	2.22	=bortez/cont in WT yeast
TDH3	Glyceraldehyde-3-phosphate dehydrogenase, isozyme 2	2	2	1175.62	l	AKVINDAFGIE	e	Yeast - snq2∆ treated with epoxomicin	0.701865	1.29814	Epox=	1.2477	2.26057	1.75414	=epox/cont in snq2∆
TDH3	Glyceraldehyde-3-phosphate dehydrogenase, isozyme 2	2	1,2	1304.66	l	AKVINDAFGIEE	g	Yeast - snq2∆ treated with epoxomicin	1.04672	0.953282	Epox=	1.5888	1.44089	1.51485	=epox/cont in snq2∆
TDH3	Glyceraldehyde-3-phosphate dehydrogenase, isozyme 2	2	1,2	1361.68	l	AKVINDAFGIEEG	l	Yeast - snq2∆ treated with epoxomicin	1.02909	0.970914	Epox=	1.30548	1.25341	1.27945	=epox/cont in snq2∆
TDH3	Glyceraldehyde-3-phosphate dehydrogenase, isozyme 2	2	2	1474.77	l	AKVINDAFGIEEGL	m	Yeast - snq2∆ treated with epoxomicin	0.757185	1.24281	Epox=	1.24281	2.18236	1.71259	=epox/cont in snq2∆
TDH3	Glyceraldehyde-3-phosphate dehydrogenase, isozyme 2	2	1	1406.63	d	AVVSSDFLGDSHSS	i	Yeast - snq2∆ treated with epoxomicin	0.977315	1.02269	Epox=	0.986574	1.38843	1.1875	=epox/cont in snq2∆
TDH3	Glyceraldehyde-3-phosphate dehydrogenase, isozyme 2	2	1	1232.64	f	DASAGIQLSPKF	v	Yeast - snq2∆ treated with epoxomicin	1.21823	0.781775	Epox=	0.995546	0.781775	0.888661	=epox/cont in snq2∆
TDH3	Glyceraldehyde-3-phosphate dehydrogenase, isozyme 3	4	3	1381.73	l	DTAQKHIDAGAKK	v	Yeast - snq2∆ treated with epoxomicin	1.12099	0.879012	Epox=	0.855967	0.635391	0.745679	=epox/cont in snq2∆
TDH3	Glyceraldehyde-3-phosphate dehydrogenase, isozyme 3	4	3	1579.87	l	DTAQKHIDAGAKKVV	i	Yeast - snq2∆ treated with epoxomicin	1.07129	0.928706	Epox=	1.23131	0.745753	0.988529	=epox/cont in snq2∆
TDH3	Glyceraldehyde-3-phosphate dehydrogenase, isozyme 3	2,3	2,3	1494.76	m	GVNEEKYTSDLKI	v	Yeast - snq2∆ treated with epoxomicin	1.12198	0.878017	Epox=	1.74751	1.53352	1.64052	=epox/cont in snq2∆
TDH3	Glyceraldehyde-3-phosphate dehydrogenase, isozyme 3	2	1	1178.62	d	IAIDSTGVFKE	l	Yeast - snq2∆ treated with epoxomicin	1.26913	0.730872	Epox=	0.903136	0.453141	0.678139	=epox/cont in snq2∆
TDH3	Glyceraldehyde-3-phosphate dehydrogenase, isozyme 3	2	1	1107.58	a	IDSTGVFKEL	d	Yeast - snq2∆ treated with epoxomicin	1.27949	0.720512	Epox=	0.991603	0.571771	0.781687	=epox/cont in snq2∆
TDH3	Glyceraldehyde-3-phosphate dehydrogenase	2	1	1072.61	k	KVVITAPSSTA	p	Yeast - snq2∆ treated with epoxomicin	1.37265	0.627354	Epox=	1.11166	0.536323	0.823991	=epox/cont in snq2∆
TDH3	Glyceraldehyde-3-phosphate dehydrogenase, isozyme 3	2	2	1300.71	k	KVVITAPSSTAPM	f	Yeast - snq2∆ treated with epoxomicin	0.977867	1.02213	Epox=	1.22736	2.34272	1.78504	=epox/cont in snq2∆
TDH3	Glyceraldehyde-3-phosphate dehydrogenase	2	1	1052.62	c	LAPLAKVIND	a	Yeast - snq2∆ treated with epoxomicin	1.25642	0.743578	Epox=	1.28716	0.602752	0.944954	=epox/cont in snq2∆
TDH3	Glyceraldehyde-3-phosphate dehydrogenase, isozyme 3	2	1	1783.81	y	QERDPANLPWGSSNVD	i	Yeast - snq2∆ treated with epoxomicin	1.00091	0.99909	Epox=	1.39308	3.70701	2.55005	=epox/cont in snq2∆
TDH3	Glyceraldehyde-3-phosphate dehydrogenase	2	1	1046.58	a	SAGIQLSPKF	v	Yeast - snq2∆ treated with epoxomicin	1.22623	0.773769	Epox=	1.37371	1.01976	1.19674	=epox/cont in snq2∆
TDH3	Glyceraldehyde-3-phosphate dehydrogenase	2	1	879.47	d	STGVFKEL	d	Yeast - pdr5∆ treated with bortezomib	0.82967	1.17033	Bort=	1.83516	2.52747	2.18132	=bortez/cont in pdr5∆
TDH3	Glyceraldehyde-3-phosphate dehydrogenase	2	1	879.47	d	STGVFKEL	d	Yeast - snq2∆ treated with bortezomib	1.58457	0.415434	Bort=	0.919614	0.727974	0.823794	=bortez/cont in snq2∆
TDH3	Glyceraldehyde-3-phosphate dehydrogenase	2	1,2	879.47	d	STGVFKEL	d	Yeast - snq2∆ treated with epoxomicin	1.10523	0.894766	Epox=	0.942438	1.07246	1.00745	=epox/cont in snq2∆
TDH3	Glyceraldehyde-3-phosphate dehydrogenase	4	3	1680.89	l	TVKLNKETTYDEIK	k	Yeast - snq2∆ treated with epoxomicin	1.3496	0.650397	Epox=	1.35339	0.92622	1.1398	=epox/cont in snq2∆
TDH3	Glyceraldehyde-3-phosphate dehydrogenase, isozyme 3	4	2	1461.76	e	VSHDDKHIIVDGK	k	Yeast - snq2∆ treated with epoxomicin	1.47564	0.524358	Epox=	1.50576	1.31267	1.40921	=epox/cont in snq2∆
TDH3	Glyceraldehyde-3-phosphate dehydrogenase, isozyme 3	3	1	2799.35	l	VSWYDNEYGYSTRVVDLVEHVAKA	*	Yeast - WT vs blm10∆	0.666667	1.33333	KO =	0.777778	0.694444	0.736111	=blm10∆/cont
TDH3	Glyceraldehyde-3-phosphate dehydrogenase, isozyme 3	2	1	809.428	r	VVDLVEH	v	Yeast - snq2∆ treated with bortezomib	1.48603	0.513966	Bort=	1.41899	0.857542	1.13827	=bortez/cont in snq2∆
TDH3	Glyceraldehyde-3-phosphate dehydrogenase, isozyme 3	2	1	809.428	r	VVDLVEH	v	Yeast - snq2∆ treated with epoxomicin	0.79235	1.20765	Epox=	1.32172	2.10143	1.71158	=epox/cont in snq2∆
TDH3	Glyceraldehyde-3-phosphate dehydrogenase, isozyme 3	2	1	908.497	r	VVDLVEHV	a	Yeast - pdr5∆ treated with bortezomib	1.58442	0.415584	Bort=	0.649351	1.07792	0.863636	=bortez/cont in pdr5∆
TDH3	Glyceraldehyde-3-phosphate dehydrogenase, isozyme 3	2	1	908.497	r	VVDLVEHV	a	Yeast - snq2∆ treated with bortezomib	1.35084	0.649165	Bort=	3.07399	1.2315	2.15274	=bortez/cont in snq2∆
TDH3	Glyceraldehyde-3-phosphate dehydrogenase, isozyme 3	2	1	908.497	r	VVDLVEHV	a	Yeast - snq2∆ treated with epoxomicin	0.820944	1.17906	Epox=	1.27931	2.23012	1.75472	=epox/cont in snq2∆
TDH3	Glyceraldehyde-3-phosphate dehydrogenase, isozyme 3	2	1	908.497	r	VVDLVEHV	a	Yeast treated with bortezomib	0.692308	1.30769	Treated=	3.46154	1.46154	2.46154	=bortez/cont in WT yeast
TDH3	Glyceraldehyde-3-phosphate dehydrogenase, isozyme 3	2	1	979.534	r	VVDLVEHVA	k	Yeast - snq2∆ treated with epoxomicin	0.846766	1.15323	Epox=	1.31829	2.27905	1.79867	=epox/cont in snq2∆
TDH3	Glyceraldehyde-3-phosphate dehydrogenase, isozyme 3	2	1	979.534	r	VVDLVEHVA	k	Yeast treated with bortezomib	0.733333	1.26667	Treated=	2.66667	1.26667	1.96667	=bortez/cont in WT yeast
TDH3	Glyceraldehyde-3-phosphate dehydrogenase, isozyme 3	3	1	1178.67	r	VVDLVEHVAKA	*	Yeast - pdr5∆ treated with bortezomib	0.549451	1.45055	Bort=	1.30769	1.23077	1.26923	=bortez/cont in pdr5∆
TDH3	Glyceraldehyde-3-phosphate dehydrogenase, isozyme 3	3	1	1178.67	r	VVDLVEHVAKA	*	Yeast - snq2∆ treated with bortezomib	1.28939	0.710615	Bort=	0.549721	0.665922	0.607821	=bortez/cont in snq2∆
TDH3	Glyceraldehyde-3-phosphate dehydrogenase, isozyme 3	2,3	1,2	1178.67	r	VVDLVEHVAKA	*	Yeast - snq2∆ treated with epoxomicin	0.747469	1.25253	Epox=	1.16792	1.77019	1.46906	=epox/cont in snq2∆
TDH3	Glyceraldehyde-3-phosphate dehydrogenase, isozyme 3	3	2	1178.67	r	VVDLVEHVAKA	*	Yeast - WT vs blm10∆	0.48	1.52	KO =	2	0.88	1.44	=blm10∆/cont
TDH3	Glyceraldehyde-3-phosphate dehydrogenase, isozyme 3	3	2	1178.67	r	VVDLVEHVAKA	*	Yeast treated with bortezomib	0.666667	1.33333	Treated=	2.83333	1.11111	1.97222	=bortez/cont in WT yeast
TEF1	Translational elongation factor EF-1 alpha	4,5	5	1412.88	k	AAKVTKAAQKAAKK	*	Yeast - WT vs blm10∆	0.763006	1.23699	KO =	0.566474	1.01734	0.791908	=blm10∆/cont
TEF1	Translational elongation factor EF-1 alpha	4	2	1820.87	f	APAGVTTEVKSVEMHHE	q	Yeast - snq2∆ treated with epoxomicin	0.863713	1.13629	Epox=	1.42809	1.48974	1.45892	=epox/cont in snq2∆
TEF1	Translational elongation factor EF-1 alpha	3	1	1641.93	f	AVRDMRQTVAVGVIK	s	Yeast - WT vs blm10∆	0.756098	1.2439	KO =	0.707317	0.829268	0.768293	=blm10∆/cont
TEF1	Translational elongation factor EF-1 alpha	3	1	1315.73	r	DMRQTVAVGVIK	s	Yeast - snq2∆ treated with epoxomicin	1.1887	0.811301	Epox=	0.768274	0.544842	0.656558	=epox/cont in snq2∆
TEF1	Translational elongation factor EF-1 alpha	3,4	3	1275.7	k	SVDKTEKAAKVT	k	Yeast - pdr5∆ treated with bortezomib	0.918552	1.08145	Bort=	2.13122	1.50226	1.81674	=bortez/cont in pdr5∆
TEF1	Translational elongation factor EF-1 alpha	4	3	1275.7	k	SVDKTEKAAKVT	k	Yeast - snq2∆ treated with epoxomicin	1.19141	0.808594	Epox=	1.01432	0.625	0.819661	=epox/cont in snq2∆
TEF1	Translational elongation factor EF-1 alpha	3	1	2060.92	k	SVEMHHEQLEQGVPGDNVG	f	Yeast - snq2∆ treated with epoxomicin	1.02319	0.976809	Epox=	0.90044	2.20712	1.55378	=epox/cont in snq2∆
TKL1	Transketolase	3	1	1706.92	*m	TQFTDIDKLAVSTIR	i	Yeast - WT vs blm10∆	0.808989	1.19101	KO =	0.786517	1.14607	0.966292	=blm10∆/cont
TKL1	Transketolase	4	4	1459.88	f	YKGDKLISPLKKA	f	Yeast - WT vs blm10∆	0.658537	1.34146	KO =	0.829268	0.463415	0.646341	=blm10∆/cont
TKL1	Transketolase	2	1	1079.55	*m	TQFTDIDKL	a	Yeast - snq2∆ treated with epoxomicin	1.02852	0.971478	Epox=	1.16805	0.71194	0.939993	=epox/cont in snq2∆
TKL1	Transketolase	2	1	1079.55	*m	TQFTDIDKL	a	Yeast - WT vs blm10∆	0.686567	1.31343	KO =	0.746269	0.567164	0.656716	=blm10∆/cont
TKL1	Transketolase	2	1	1079.55	*m	TQFTDIDKL	a	Yeast treated with bortezomib	0.956522	1.04348	Treated=	1.30435	1.86957	1.58696	=bortez/cont in WT yeast
TKL1	Transketolase	2	1	1150.59	*m	TQFTDIDKLA	v	Yeast - snq2∆ treated with epoxomicin	1.0762	0.923803	Epox=	1.07039	0.849782	0.960087	=epox/cont in snq2∆
TMA17	Protein of unknown function that associates with ribosomes	3	1	1451.73	d	SGDLALYKDSVRE	n	Yeast treated with bortezomib	1.04878	0.95122	Treated=	0.658537	0.926829	0.792683	=bortez/cont in WT yeast
TPI1	Triose phosphate isomerase	2	1	1522.73	k	ASGAFTGENSVDQIK	d	Yeast - pdr5∆ treated with bortezomib	0.778281	1.22172	Bort=	1.18552	0.778281	0.9819	=bortez/cont in pdr5∆
TPI1	Triose phosphate isomerase	2	1,2	1522.73	k	ASGAFTGENSVDQIK	d	Yeast - snq2∆ treated with bortezomib	1.0988	0.901198	Bort=	1.04192	0.784431	0.913174	=bortez/cont in snq2∆
TPI1	Triose phosphate isomerase	2	2	1522.73	k	ASGAFTGENSVDQIK	d	Yeast - snq2∆ treated with epoxomicin	0.476055	1.52394	Epox=	1.68326	2.62399	2.15363	=epox/cont in snq2∆
TPI1	Triose phosphate isomerase	2	1,2	1522.73	k	ASGAFTGENSVDQIK	d	Yeast treated with bortezomib	0.9	1.1	Treated=	1.41	1.39	1.4	=bortez/cont in WT yeast
TPI1	Triose phosphate isomerase	3	2	1992.98	k	ASGAFTGENSVDQIKDVGAK	w	Yeast treated with bortezomib	1.16456	0.835443	Treated=	0.734177	1.18987	0.962025	=bortez/cont in WT yeast
TPI1	Triose phosphate isomerase	2	1	1076.56	e	FVDIINSRN	*	Yeast treated with bortezomib	0.604651	1.39535	Treated=	2.18605	0.883721	1.53488	=bortez/cont in WT yeast
TPI1	Triose phosphate isomerase	2	2	1364.66	s	GAFTGENSVDQIK	d	Yeast - pdr5∆ treated with bortezomib	1.63707	0.362934	Bort=	1.06564	1.55212	1.30888	=bortez/cont in pdr5∆
TPI1	Triose phosphate isomerase	2	2	1364.66	s	GAFTGENSVDQIK	d	Yeast - snq2∆ treated with bortezomib	1.52549	0.47451	Bort=	1.87843	1.24314	1.56078	=bortez/cont in snq2∆
TPI1	Triose phosphate isomerase	2	2	1364.66	s	GAFTGENSVDQIK	d	Yeast - snq2∆ treated with epoxomicin	0.966966	1.03303	Epox=	1.97882	2.05206	2.01544	=epox/cont in snq2∆
TPI1	Triose phosphate isomerase	2	1,2	1364.66	s	GAFTGENSVDQIK	d	Yeast treated with bortezomib	0.97	1.03	Treated=	1.16	1.5	1.33	=bortez/cont in WT yeast
TPI1	Triose phosphate isomerase	3	3	1834.91	s	GAFTGENSVDQIKDVGAK	w	Yeast - snq2∆ treated with bortezomib	1.17683	0.823171	Bort=	2.98171	1.81098	2.39634	=bortez/cont in snq2∆
TPI1	Triose phosphate isomerase	3	2,3	1834.91	s	GAFTGENSVDQIKDVGAK	w	Yeast - snq2∆ treated with epoxomicin	1.24	0.76	Epox=	1.37	1.09	1.23	=epox/cont in snq2∆
TPI1	Triose phosphate isomerase	3	2,3	1834.91	s	GAFTGENSVDQIKDVGAK	w	Yeast treated with bortezomib	1.13433	0.865672	Treated=	0.940299	1.23881	1.08955	=bortez/cont in WT yeast
TPI1	Triose phosphate isomerase	2	2	1173.64	d	GFLVGGASLKPE	f	Yeast - snq2∆ treated with epoxomicin	1.10303	0.89697	Epox=	1.17576	1.67658	1.42617	=epox/cont in snq2∆
TPI1	Triose phosphate isomerase	2	1	1407.66	t	GLAATPEDAQDIHA	s	Yeast - pdr5∆ treated with bortezomib	1.27089	0.729111	Bort=	0.208895	0.478437	0.343666	=bortez/cont in pdr5∆
TPI1	Triose phosphate isomerase	2	1	1407.66	t	GLAATPEDAQDIHA	s	Yeast - snq2∆ treated with bortezomib	1.20613	0.793866	Bort=	0.610556	0.446505	0.528531	=bortez/cont in snq2∆
TPI1	Triose phosphate isomerase	2	1	1407.66	t	GLAATPEDAQDIHA	s	Yeast - snq2∆ treated with epoxomicin	0.879597	1.1204	Epox=	1.37011	1.51491	1.44251	=epox/cont in snq2∆
TPI1	Triose phosphate isomerase	2	1	1407.66	t	GLAATPEDAQDIHA	s	Yeast treated with bortezomib	0.734177	1.26582	Treated=	1.26582	1.01266	1.13924	=bortez/cont in WT yeast
TPI1	Triose phosphate isomerase	3	1	1630.87	a	SLKPEFVDIINSRN	*	Yeast - snq2∆ treated with epoxomicin	1.03985	0.960152	Epox=	0.956357	0.929032	0.942694	=epox/cont in snq2∆
TPI1	Triose phosphate isomerase	3	1	1630.87	a	SLKPEFVDIINSRN	*	Yeast treated with bortezomib	0.999435	1.00056	Treated=	0.792859	1.15246	0.972657	=bortez/cont in WT yeast
TPI1	Triose phosphate isomerase	2	1	929.493	f	VDIINSRN	*	Yeast - pdr5∆ treated with bortezomib	1.4902	0.509804	Bort=	0.570934	0.600923	0.585928	=bortez/cont in pdr5∆
TPI1	Triose phosphate isomerase	2	1	929.493	f	VDIINSRN	*	Yeast - snq2∆ treated with bortezomib	1.45892	0.541076	Bort=	2.48159	1.12606	1.80382	=bortez/cont in snq2∆
TPI1	Triose phosphate isomerase	2	1	929.493	f	VDIINSRN	*	Yeast - snq2∆ treated with epoxomicin	0.867901	1.1321	Epox=	1.26432	2.39441	1.82937	=epox/cont in snq2∆
TPI1	Triose phosphate isomerase	2	1	929.493	f	VDIINSRN	*	Yeast treated with bortezomib	1.01381	0.986193	Treated=	1.5434	1.01274	1.27807	=bortez/cont in WT yeast
TPI1	Triose phosphate isomerase	3	2	1153.68	l	VKKPQVTVGAQ	n	Yeast - pdr5∆ treated with bortezomib	0.892734	1.10727	Bort=	2.73356	2.65744	2.6955	=bortez/cont in pdr5∆
TPI1	Triose phosphate isomerase	3	2	1153.68	l	VKKPQVTVGAQ	n	Yeast - snq2∆ treated with bortezomib	1.1817	0.818301	Bort=	1.6549	2.4732	2.06405	=bortez/cont in snq2∆
TPI1	Triose phosphate isomerase	3	2	1153.68	l	VKKPQVTVGAQ	n	Yeast - snq2∆ treated with epoxomicin	1.2407	0.759295	Epox=	1.65362	0.731898	1.19276	=epox/cont in snq2∆
TPI1	Triose phosphate isomerase	3	2	1153.68	l	VKKPQVTVGAQ	n	Yeast treated with bortezomib	1.05263	0.947368	Treated=	1.01754	1.47368	1.24561	=bortez/cont in WT yeast
TPI1	Triose phosphate isomerase	3	1	2028.1	f	LVGGASLKPEFVDIINSRN	*	Yeast - WT vs blm10∆	0.666667	1.33333	KO =	0.965517	0.827586	0.896552	=blm10∆/cont
TRX2	Cytoplasmic thioredoxin	3	2	2082.05	*m	VTQLKSASEYDSALASGDKL	v	Yeast - WT vs blm10∆	1.08571	0.914286	KO =	0.552381	0.628571	0.590476	=blm10∆/cont
TRX2	Cytoplasmic thioredoxin	3	2	2181.12	*m	VTQLKSASEYDSALASGDKLV	v	Yeast - WT vs blm10∆	0.906977	1.09302	KO =	0.651163	0.674419	0.662791	=blm10∆/cont
TSA1	Thioredoxin peroxidase	4	3	1471.85	*m	VAQVQKQAPTFKK	t	Yeast - WT vs blm10∆	0.969697	1.0303	KO =	0.525253	0.787879	0.656566	=blm10∆/cont
TSA1	Thioredoxin peroxidase	4	3	1572.9	*m	VAQVQKQAPTFKKT	a	Yeast treated with bortezomib	1.07692	0.923077	Treated=	1	2.03846	1.51923	=bortez/cont in WT yeast
TSA1	Thioredoxin peroxidase	3	3	1528.7	t	VEDSKEYFEAANK	*	Yeast treated with bortezomib	0.941176	1.05882	Treated=	3.23529	1.35294	2.29412	=bortez/cont in WT yeast
VMA10	Vacuolar H+-ATPase (V-ATPase) Subunit G - either variant with N5D or de-amidation of N to form D	3,4	3	2436.29	*m	Ac-SQKDGIATLLQAEKEAHEIVSK	a	Yeast - WT vs blm10∆	0.976744	1.02326	KO =	0.790698	0.976744	0.883721	=blm10∆/cont
VTC1	Subunit of the vacuolar transporter chaperone (VTC) complex	3	2	1423.81	*m	Ac-SSAPLLQRTPGKK	i	Yeast - WT vs blm10∆	1.325	0.675	KO =	0.625	1.125	0.875	=blm10∆/cont
YEF3	Translational elongation factor 3	2	2	1919.98	*m	Ac-SDSQQSIKVLEELFQK	l	Yeast - WT vs blm10∆	1.30769	0.692308	KO =	0.589744	1.02564	0.807692	=blm10∆/cont
YEF3	Translational elongation factor 3	2	2	2033.07	*m	Ac-SDSQQSIKVLEELFQKL	s	Yeast - WT vs blm10∆	1.13043	0.869565	KO =	0.550725	1.3913	0.971014	=blm10∆/cont
YNL134C	Putative protein of unknown function with similarity to dehydrogenases	3	2	2796.4	l	IGGNDVPFGTFTLPADPEYKEAAIKF	i	Yeast - WT vs blm10∆	1.13978	0.860215	KO =	0.430108	0.602151	0.516129	=blm10∆/cont
YNL134C	Putative protein of unknown function with similarity to dehydrogenases	3	2	3072.55	l	YLIGGNDVPFGTFTLPADPEYKEAAIKF	i	Yeast - WT vs blm10∆	0.990654	1.00935	KO =	0.523364	0.71028	0.616822	=blm10∆/cont
ZEO1	Peripheral membrane protein of the plasma membrane that interacts with Mid2p	2	2	1928.94	*m	Ac-SEIQNKAETAAQDVQQK	l	Yeast treated with bortezomib	1.11429	0.885714	Treated=	1.2	1.31429	1.25714	=bortez/cont in WT yeast
ZEO1	Peripheral membrane protein of the plasma membrane that interacts with Mid2p	4	3	2116.06	k	LEETKESLQNKGQEVKEQ	a	Yeast - snq2∆ treated with epoxomicin	1.25956	0.740444	Epox=	1.29346	0.421702	0.857583	=epox/cont in snq2∆
ZEO1	Peripheral membrane protein of the plasma membrane that interacts with Mid2p	4	3	2116.06	k	LEETKESLQNKGQEVKEQ	a	Yeast treated with bortezomib	1.16418	0.835821	Treated=	0.567164	1.46269	1.01493	=bortez/cont in WT yeast
